# Supplementary material for: The genetic basis of chloride exclusion in grapevines
Source: G3 (Bethesda). 2025 Jun 30;15(9):jkaf149. doi: 10.1093/g3journal/jkaf149 (PMC12405893; doi:10.1093/g3journal/jkaf149)
Supplement: jkaf149_Supplementary_Data [file jkaf149_supplementary_data.zip]

Archive with 5 entries (5 files):
- Supplementary_Figure_1_G3-2025-405758.docx
- Supplementary_Table_1_G3-2025-405758.xlsx
- Supplementary_Table_2_G3-2025-405758.xlsx
- Supplementary_Table_3_G3-2025-405758.xlsx
- Supplementary_Table_4_G3-2025-405758.xlsx
