# Supplementary material for: The genetic basis of chloride exclusion in grapevines
Source: G3 (Bethesda). 2025 Jun 30;15(9):jkaf149. doi: 10.1093/g3journal/jkaf149 (PMC12405893; doi:10.1093/g3journal/jkaf149)
Supplement: jkaf149_Supplementary_Data [file jkaf149_supplementary_data.zip › Supplementary_Table_1_G3-2025-405758.xlsx]

## Sheet: Sheet3
Supplementary Table 1: Accessions used in Heinitz et al. 2020 and our study with overlapping accessions between two studies
Accessions used in Heinitz et al. 2020	Accessions used in our study	Overlapping accessions
UT12-067	NM11-053	UT12-067
UT12-066	NM11-052	UT12-066
UT12-065	NM11-051	UT12-065
UT12-064	NM11-049	UT12-064
TXNM0824	candicans 9039	TXNM0824
TXNM0823	candicans 9005	TXNM0823
TXNM0821	C42-94	TXNM0821
TX9728	TXNM0813	TX9728
TX9723	TX43-01	TX9723
TX9722	T62	TX9722
TX32-01	TX16-022	TX32-01
T9	NM11-044a	T9
T68	TX16-018	T68
T64	TX16-016	T64
T62	TX16-001	T62
T61	TX16-068	T61
T59	TX16-032	T59
T48	TX14-081	T48
T45	TX15-059	T45
T42	TXNM0810	T42
T39	TXNM081	T39
T36	TX15-003	T36
T25	T 03-15	T25
T10	GC1	T10
T1	ANU18	T1
SC9	AZ12-138	SC9
SC39	AZ11-006	SC39
SC26	AZ11-007	SC26
SC2	AZ11-104	SC2
SC12	AZ11-018	SC12
OKC-1 S01	UT12-075	OKC-1 S01
OK12-031	TXNM089	OK12-031
OK12-027	A55 female	OK12-027
OK12-025	SC12	OK12-025
OK12-023	C20-93-A	OK12-023
OK12-021	OK14-006	OK12-021
OK12-020	C12-93-A	OK12-020
OK12-019	Vru 10	OK12-019
OK12-014	V17-96	OK12-014
OK12-012	TXNM088	OK12-012
OK12-008	ANU16	OK12-008
NV12-050	AZ11-091	NV12-050
NV12-041	CO12-103	NV12-041
NV12-040	longii 9018	NV12-040
NV11-118	CO12-102	NV11-118
NM11-090	C 5-93	NM11-090
NM11-089	berlandieri 9031	NM11-089
NM11-086	AZ11-101	NM11-086
NM11-085	C38-94	NM11-085
NM11-084	C31-94	NM11-084
NM11-083	C29-94	NM11-083
NM11-080	ANU53	NM11-080
NM11-079	ANU52	NM11-079
NM11-076	C23-94	NM11-076
NM11-075	C20-93	NM11-075
NM11-074	C19-94	NM11-074
NM11-072	C17-94	NM11-072
NM11-071	C13-94	NM11-071
NM11-069	C 8-93	NM11-069
NM11-068	UT12-064	NM11-068
NM11-067	ANU29	NM11-067
NM11-066	ANU28	NM11-066
NM11-065	ANU23	NM11-065
NM11-064	ANU17	NM11-064
NM11-063	ANU15	NM11-063
NM11-061	TX9728	NM11-061
NM11-060	ANU13	NM11-060
NM11-059	ANU11	NM11-059
NM11-055	A56	NM11-055
NM11-053	A54 female	NM11-053
NM11-052	A51	NM11-052
NM11-051	TX9725	NM11-051
NM11-050	TX9723	NM11-050
NM11-049	TX9722	NM11-049
NM11-048	A5	NM11-048
NM11-047	A43	NM11-047
NM11-045	A35	NM11-045
NM11-044f	T68	NM11-044f
NM11-044a	T61	NM11-044a
NM11-043	A1	NM11-043
NM11-042	T59	NM11-042
NM11-040	A01-30	NM11-040
NM11-039	T52	NM11-039
NM11-038	A. de Serres	NM11-038
NM11-037	St. George	NM11-037
NM11-036	T48	NM11-036
NM11-035	44-53M	NM11-035
NM11-034	140 Ru	NM11-034
NM11-033	Vru 67	NM11-033
NM11-031	V60-96	NM11-031
NM11-027	V37-96	NM11-027
NM11-026	V28-96	NM11-026
NM11-024	UT12-094	NM11-024
NM11-023	UT12-084	NM11-023
NM11-022	UT12-066	NM11-022
NM11-021	UT12-065	NM11-021
GC5	NM11-083	GC5
b44-22	NM11-027	b44-22
b42-34	NC9	b42-34
b42-26	cinerea 9008	b42-26
b41-13	longii 9027	b41-13
b40-14	cinerea 9025	b40-14
AZ11-109	NM11-080	AZ11-109
AZ11-108	NM11-079	AZ11-108
AZ11-107	NM12-108	AZ11-107
AZ11-105	NM12-104	AZ11-105
AZ11-104	NM11-076	AZ11-104
AZ11-103	NM11-090	AZ11-103
AZ11-101	NM11-089	AZ11-101
AZ11-100	NM11-075	AZ11-100
AZ11-099	NM11-086	AZ11-099
AZ11-097	NM11-085	AZ11-097
AZ11-096	NM11-084	AZ11-096
AZ11-092	NM11-074	AZ11-092
AZ11-019	T42	AZ11-019
AZ11-018	T36	AZ11-018
AZ11-017	T25	AZ11-017
AZ11-016	T18	AZ11-016
AZ11-014	T10	AZ11-014
AZ11-012a	OK14-002	AZ11-012a
AZ11-011	OK12-031	AZ11-011
AZ11-010	OK12-027	AZ11-010
AZ11-009	OK12-025	AZ11-009
AZ11-008	OK12-023	AZ11-008
AZ11-007	OK12-021	AZ11-007
AZ11-006	OK12-020	AZ11-006
AZ11-005	OK12-019	AZ11-005
AZ11-001	OK12-016	AZ11-001
ANU77	b40-14	ANU77
ANU71	NM11-072	ANU71
ANU67	NM11-071	ANU67
ANU66	NM11-069	ANU66
ANU4	NM11-039	ANU4
ANU21	NM11-020	ANU21
ANU18	NM11-066	ANU18
ANU17	NM11-065	ANU17
ANU16	NM11-064	ANU16
ANU15	NM11-063	ANU15
ANU14	NM11-061	ANU14
ANU13	NM11-060	ANU13
ANU11	NM11-059	ANU11
A43	OK12-008	A43
A40	NV12-041	A40
A35	NV11-119 (GVC)	A35
A28	NM12-117	A28
CA12-037	AZ11-001
CA12-038	AZ11-005
girdiana -1	AZ11-008
girdiana -11	AZ11-009
girdiana -13	AZ11-010
girdiana -2	AZ11-011
girdiana -22	AZ11-012a
girdiana -6B	AZ11-014
girdiana -8	AZ11-016
girdiana SC	AZ11-017
NV12-048	AZ11-019
NV12-051	AZ11-092
NV12-052	AZ11-096
NV12-053	AZ11-097
NV12-054	AZ11-099
NV12-055	AZ11-100
SC1	AZ11-103
SC3	AZ11-105
SC4	AZ11-108
SC11	AZ11-109
ANU78	b40-29
NV11-115	b41-13
NV11-116	b42-26
NV11-117	b43-17
NV12-043	doanianna 83
NV12-044	KS14-032
NV11-119	KS14-035
NV12-039	KS14-036
ANU25	NM11-021
AZ11-112	NM11-024
AZ11-113	NM11-031
AZ11-114	NM11-033
UT12-062	NM11-035
UT12-068	NM11-036
UT12-070	NM11-038
NV12-057	NM11-040
NV12-058	NM11-042
NV12-059	NM11-043
NV12-060	NM11-044f
NV12-061	NM11-048
UT12-073	NM11-055
UT12-072	NM11-067
UT12-074	NM11-068
AZ11-110	NM12-111
AZ11-012f	NM12-116
A29	NV11-118
A39	NV12-040
A42	NV12-050
A44	OK12-012
A52	OK12-014
AZ11-012b	OK14-026
AZ11-012c	OK14-027
AZ11-012d	OK14-030
AZ11-012e	OK14-064
AZ11-012g	PC96-C
AZ11-013	T 03-16
AZ11-015	T14
NM11-029	T46
NM11-044c	T64
NM11-044g	T78
NM11-044j	T9
NM11-044k	TX12-018
NM11-044n	TX32-01
NM11-044o	TX51-04
NM11-044p	TX9714
NM11-028	V57-96
NM11-044d	A18
NM11-044e	A2
NM11-044h	A20
NM11-044i	A27 female
NM11-044l	A28
NM11-044m	A3
NM11-046	A40
NM11-056	A58
NM11-057	A8 male
NM11-058	ANU1
NM11-062	ANU14
NM03-17 S01	ANU32
NM11-077	ANU45
NM11-082	ANU71
NM11-087	AZ11-107
NM11-088	AZ14-088
NM11-070	C10-93-A
NM11-073	C18-94
NM11-078	C24-94
NM11-081	C28-94
TXNM0822	C89-94
b42-24	candicans x aestivalis 9012
b40-61	KS14-043
b43-15	monticola 9040
b43-57	NC44
b44-16	NM11-023
b44-53	NM11-034
b46-43	NM11-037
b46-48	NM11-047
b47-05	NM12-119
b47-28	OK12-010
b47-32	OK14-063
9031	OKC-1 S01
9043	OKC-1 S02
T03-01 S02	PC96-B
T17	SC23
T38	SC33
TX Berl	SC42
TX9717	T 03-06 S03
TXNM083	T 03-08
9019	T 03-13
TX Berl M	T54
TX9715	TX16-024
TX67-04	TXNM0811
9006	TXNM0816
9018	TXNM0821
9027	TXNM0824
9035	TXNM085
OK12-028	V2
TX12-003	V23-98
9024	ANU49
9026	ANU50
AC5-83	ANU57
AC5-84	ANU66
OK12-005	ANU69
OK12-015	ANU77
OK12-017	b42-11
OK12-032	C78-95
OK12-033	candicans 9003
T12	Haines City
T13	longii 9035
TX12-034	NM12-114
TX12-035	OK14-005
	SC2
	SC26
	T 03-01 S01
	T 03-02 S01
	T 03-05
	T23
	T56
	TX15-063
	TX16-035
	TX16-065
	TXNM0812
	TXNM0823
	TXNM086
	UT12-067
	V1
	Vru 108
	Vru 110
	Vru 94
	A14 female
	A15
	A22 female
	A24
	A34
	A42 female
	A52 female
	ANU21
	ANU3
	ANU4
	ANU58
	ANU6
	ANU67
	ANU68
	b42-34
	b44-22
	b45-26
	C118-95
	C12-94
	C20-94
	C30-94
	candicans 9001
	GC2
	GC3
	GC4
	GC5
	NC16
	NC5
	NM11-022
	NM11-026
	NM11-045
	NM11-050
	SC27
	SC39
	SC51
	SC53
	SC9
	T 03-05 S03
	T1
	T39
	T45
	TX16-006
	TX16-026
	TX16-034
	TX67-03
	TX9720
