# Supplementary material for: The genetic basis of chloride exclusion in grapevines
Source: G3 (Bethesda). 2025 Jun 30;15(9):jkaf149. doi: 10.1093/g3journal/jkaf149 (PMC12405893; doi:10.1093/g3journal/jkaf149)
Supplement: jkaf149_Supplementary_Data [file jkaf149_supplementary_data.zip › Supplementary_Table_2_G3-2025-405758.xlsx]

## Sheet: Sheet1
Supplementary Table 2: Details on accessions, species, and average leaf chloride content expressed in mg/L for the four trials for GWA study
pot number	accession	species	rep	bench	dry weight	reading1	reading2	reading3	chloride average	trial
228	AZ11-001	V. arizonica	1	2	1.66	243	245	245	244.333	1
23	AZ11-001	V. arizonica	2	1	0.74	177	180	178	178.333	1
579	AZ11-001	V. arizonica	4	5	2.53	157	157	159	157.667	1
552	AZ11-005	V. arizonica	1	5	1.81	98	99	98	98.3333	1
471	AZ11-005	V. arizonica	2	4	5.42	64	65	64	64.3333	1
67	AZ11-005	V. arizonica	3	1	1.91	79	80	79	79.3333	1
308	AZ11-005	V. arizonica	4	3	3.7	116	116	117	116.333	1
319	AZ11-006	V. arizonica	2	3	1.19	101	101	103	101.667	1
557	AZ11-006	V. arizonica	4	5	1.36	87	87	87	87	1
535	AZ11-007	V. arizonica	1	5	1.48	94	95	94	94.3333	1
18	AZ11-007	V. arizonica	2	1	2.44	82	83	83	82.6667	1
213	AZ11-007	V. arizonica	3	2	0.96	155	157	155	155.667	1
473	AZ11-007	V. arizonica	4	4	0.54	159	161	160	160	1
66	AZ11-008	V. arizonica	1	1	2.38	91	92	91	91.3333	1
315	AZ11-008	V. arizonica	2	3	0.69	126	128	128	127.333	1
182	AZ11-008	V. arizonica	4	2	0.87	117	119	117	117.667	1
407	AZ11-009	V. arizonica	1	4	3.03	153	151	154	152.667	1
362	AZ11-009	V. arizonica	2	3	0.86	232	234	235	233.667	1
521	AZ11-009	V. arizonica	3	5	1.75	115	116	116	115.667	1
296	AZ11-010	V. arizonica	1	3	2.39	93	93	94	93.3333	1
564	AZ11-010	V. arizonica	2	5	4.22	54	55	54	54.3333	1
81	AZ11-010	V. arizonica	3	1	1.83	69	71	71	70.3333	1
375	AZ11-010	V. arizonica	4	4	2.13	39	39	41	39.6667	1
218	AZ11-011	V. arizonica	1	2	1.67	87	89	89	88.3333	1
350	AZ11-011	V. arizonica	2	3	4.86	105	105	106	105.333	1
472	AZ11-011	V. arizonica	3	4	3.71	86	88	87	87	1
493	AZ11-011	V. arizonica	4	5	2.61	113	115	115	114.333	1
365	AZ11-012a	V. arizonica	1	3	3.5	85	86	85	85.3333	1
40	AZ11-012a	V. arizonica	2	1	1.59	149	151	150	150	1
474	AZ11-012a	V. arizonica	3	4	0.9	108	110	109	109	1
171	AZ11-012a	V. arizonica	4	2	5.39	88	89	89	88.6667	1
551	AZ11-014	V. arizonica	1	5	1.61	129	130	130	129.667	1
200	AZ11-014	V. arizonica	2	2	1.5	125	126	125	125.333	1
378	AZ11-014	V. arizonica	3	4	3.54	132	133	132	132.333	1
97	AZ11-014	V. arizonica	4	1	3.47	127	128	129	128	1
522	AZ11-016	V. arizonica	1	5	1.51	119	120	120	119.667	1
141	AZ11-016	V. arizonica	2	2	3.5	123	123	122	122.667	1
49	AZ11-016	V. arizonica	3	1	1.65	81	82	82	81.6667	1
349	AZ11-016	V. arizonica	4	3	5.14	122	124	123	123	1
515	AZ11-017	V. arizonica	1	5	2.56	97	99	98	98	1
426	AZ11-017	V. arizonica	2	4	2.11	100	100	100	100	1
300	AZ11-017	V. arizonica	3	3	0.94	135	136	135	135.333	1
105	AZ11-017	V. arizonica	4	1	0.8	128	130	131	129.667	1
35	AZ11-018	V. arizonica	1	1	2.6	60	62	59	60.3333	1
333	AZ11-018	V. arizonica	2	3	8.15	75	76	75	75.3333	1
516	AZ11-018	V. arizonica	3	5	2.23	94	95	95	94.6667	1
226	AZ11-018	V. arizonica	4	2	1.9	124	125	125	124.667	1
175	AZ11-019	V. arizonica	1	2	4.35	102	104	103	103	1
122	AZ11-019	V. arizonica	2	1	4.33	149	150	150	149.667	1
556	AZ11-019	V. arizonica	3	5	0.63	217	219	218	218	1
412	AZ11-019	V. arizonica	4	4	6.96	132	134	133	133	1
109	AZ11-091	V. arizonica	1	1	4.76	39	40	40	39.6667	1
278	AZ11-091	V. arizonica	2	3	10.38	39	40	40	39.6667	1
527	AZ11-091	V. arizonica	3	5	4.87	26	25	27	26	1
242	AZ11-091	V. arizonica	4	2	8.43	62	64	63	63	1
318	AZ11-092	V. arizonica	2	3	2.2	50	51	50	50.3333	1
24	AZ11-092	V. arizonica	3	1	2.33	51	50	52	51	1
575	AZ11-092	V. arizonica	4	5	1.15	45	45	46	45.3333	1
567	AZ11-096	V. arizonica	1	5	6.52	63	63	63	63	1
161	AZ11-096	V. arizonica	2	2	3.02	54	55	54	54.3333	1
427	AZ11-096	V. arizonica	3	4	3.89	52	51	53	52	1
22	AZ11-096	V. arizonica	4	1	4.17	40	40	40	40	1
420	AZ11-097	V. arizonica	1	4	1.04	66	67	66	66.3333	1
204	AZ11-097	V. arizonica	2	2	3.72	86	88	87	87	1
283	AZ11-097	V. arizonica	3	3	2.44	76	77	76	76.3333	1
77	AZ11-097	V. arizonica	4	1	0.74	48	50	48	48.6667	1
107	AZ11-099	V. arizonica	1	1	0.97	37	35	38	36.6667	1
285	AZ11-099	V. arizonica	2	3	1.79	42	42	43	42.3333	1
540	AZ11-099	V. arizonica	3	5	3.83	30	31	29	30	1
147	AZ11-099	V. arizonica	4	2	1.55	36	37	36	36.3333	1
177	AZ11-100	V. arizonica	1	2	1.25	60	61	63	61.3333	1
501	AZ11-100	V. arizonica	2	5	1.88	70	72	70	70.6667	1
441	AZ11-100	V. arizonica	3	4	1.13	49	50	51	50	1
17	AZ11-100	V. arizonica	4	1	1.22	88	90	90	89.3333	1
343	AZ11-103	V. arizonica	1	3	1.5	73	75	75	74.3333	1
154	AZ11-103	V. arizonica	2	2	2.24	87	89	87	87.6667	1
465	AZ11-103	V. arizonica	3	4	1.43	89	90	90	89.6667	1
39	AZ11-103	V. arizonica	4	1	6.26	129	128	126	127.667	1
290	AZ11-104	V. arizonica	2	3	4.7	26	28	27	27	1
201	AZ11-104	V. arizonica	3	2	1.97	60	60	60	60	1
64	AZ11-104	V. arizonica	4	1	0.57	75	77	76	76	1
613	AZ11-105	V. arizonica	1	5	0.16	110	112	112	111.333	1
339	AZ11-105	V. arizonica	3	3	0.07	115	115	116	115.333	1
138	AZ11-105	V. arizonica	4	2	0.24	98	101	100	99.6667	1
198	AZ11-108	V. arizonica	2	2	0.57	101	101	102	101.333	1
322	AZ11-108	V. arizonica	3	3	0.6	75	74	77	75.3333	1
570	AZ11-108	V. arizonica	4	5	0.62	95	97	97	96.3333	1
338	AZ11-109	V. arizonica	1	3	0.84	72	72	73	72.3333	1
6	AZ11-109	V. arizonica	3	1	2.74	75	77	75	75.6667	1
137	AZ12-138	V. arizonica	1	2	1.82	93	94	94	93.6667	1
13	AZ12-138	V. arizonica	2	1	1.37	98	99	99	98.6667	1
258	AZ12-138	V. arizonica	3	3	0.91	98	100	101	99.6667	1
485	AZ12-138	V. arizonica	4	4	1.47	117	118	117	117.333	1
121	b40-14	V. arizonica	1	1	1.52	158	160	160	159.333	1
179	b40-14	V. arizonica	2	2	0.19	139	140	140	139.667	1
451	b40-14	V. arizonica	3	4	1.36	147	149	149	148.333	1
504	b40-14	V. arizonica	4	5	1.18	107	106	107	106.667	1
355	b40-29	V. arizonica	1	3	0.7	67	66	68	67	1
470	b40-29	V. arizonica	2	4	0.8	60	61	60	60.3333	1
125	b40-29	V. arizonica	3	2	2.69	83	84	84	83.6667	1
8	b41-13	V. arizonica	1	1	3.31	55	57	57	56.3333	1
153	b41-13	V. arizonica	2	2	0.62	112	111	113	112	1
340	b41-13	V. arizonica	4	3	0.85	56	58	57	57	1
592	b42-26	V. arizonica	1	5	1.53	45	47	47	46.3333	1
53	b42-26	V. arizonica	2	1	0.69	87	88	89	88	1
458	b42-26	V. arizonica	3	4	2.31	42	44	44	43.3333	1
199	b42-26	V. arizonica	4	2	0.91	81	83	84	82.6667	1
366	b43-17	V. arizonica	1	3	0.1	105	103	104	104	1
194	b43-17	V. arizonica	2	2	0.52	72	74	73	73	1
450	b43-17	V. arizonica	3	4	0.02	103	105	103	103.667	1
560	b43-17	V. arizonica	4	5	0.47	77	78	78	77.6667	1
57	CO12-102	V. riparia	1	1	0.25	123	123	125	123.667	1
528	CO12-102	V. riparia	3	5	3.88	94	96	96	95.3333	1
456	CO12-102	V. riparia	4	4	2.09	80	81	82	81	1
460	CO12-103	V. riparia	1	4	3.38	28	29	27	28	1
25	CO12-103	V. riparia	2	1	2.02	27	27	28	27.3333	1
263	CO12-103	V. riparia	3	3	3.25	16	16	17	16.3333	1
510	CO12-103	V. riparia	4	5	5.66	19	20	20	19.6667	1
448	doanianna 83	V. doaniana	1	4	0.55	31	30	32	31	1
599	doanianna 83	V. doaniana	2	5	1.55	18	19	19	18.6667	1
187	doanianna 83	V. doaniana	3	2	1.23	12	12	12	12	1
79	doanianna 83	V. doaniana	4	1	1.22	21	20	21	20.6667	1
89	KS14-032	V. acerifolia	1	1	3.58	48	50	51	49.6667	1
585	KS14-032	V. acerifolia	2	5	2.51	44	45	46	45	1
185	KS14-032	V. acerifolia	3	2	2.04	14	14	15	14.3333	1
445	KS14-032	V. acerifolia	4	4	1.09	47	48	48	47.6667	1
193	KS14-035	V. riparia	1	2	1.79	35	36	35	35.3333	1
594	KS14-035	V. riparia	2	5	1.45	50	52	50	50.6667	1
424	KS14-035	V. riparia	3	4	1.59	38	39	37	38	1
62	KS14-035	V. riparia	4	1	2.13	41	42	40	41	1
410	KS14-036	V. riparia	1	4	0.68	65	66	65	65.3333	1
261	KS14-036	V. riparia	2	3	4.55	77	77	77	77	1
577	longii 9018	V. longii	1	5	3.32	11	12	12	11.6667	1
165	longii 9018	V. longii	2	2	1.1	13	14	14	13.6667	1
274	longii 9018	V. longii	3	3	2.83	12	13	12	12.3333	1
301	NM11-020	V. arizonica	1	3	2.87	54	55	55	54.6667	1
236	NM11-020	V. arizonica	2	2	0.81	46	46	47	46.3333	1
469	NM11-020	V. arizonica	3	4	1.29	60	61	62	61	1
529	NM11-020	V. arizonica	4	5	0.46	46	48	48	47.3333	1
2	NM11-021	V. arizonica	1	1	0.62	77	77	78	77.3333	1
276	NM11-021	V. arizonica	2	3	1.61	72	72	73	72.3333	1
425	NM11-021	V. arizonica	3	4	0.68	150	152	151	151	1
123	NM11-024	V. arizonica	1	1	1.88	70	72	73	71.6667	1
288	NM11-024	V. arizonica	2	3	1.19	40	40	40	40	1
508	NM11-024	V. arizonica	3	5	1.23	52	52	53	52.3333	1
371	NM11-024	V. arizonica	4	4	1.7	47	49	48	48	1
404	NM11-031	V. arizonica	1	4	2.57	91	93	92	92	1
80	NM11-031	V. arizonica	2	1	3.63	108	110	108	108.667	1
582	NM11-031	V. arizonica	3	5	1.73	124	125	125	124.667	1
157	NM11-031	V. arizonica	4	2	2.48	98	100	100	99.3333	1
514	NM11-033	V. arizonica	1	5	9.53	49	50	50	49.6667	1
106	NM11-033	V. arizonica	2	1	8.03	89	90	90	89.6667	1
332	NM11-033	V. arizonica	3	3	5.72	77	78	77	77.3333	1
453	NM11-033	V. arizonica	4	4	1.86	59	59	61	59.6667	1
335	NM11-035	V. arizonica	1	3	2.07	31	31	32	31.3333	1
145	NM11-035	V. arizonica	2	2	1.01	18	19	19	18.6667	1
14	NM11-035	V. arizonica	3	1	1.9	21	20	22	21	1
612	NM11-035	V. arizonica	4	5	1.58	31	30	32	31	1
41	NM11-036	V. arizonica	1	1	0.71	58	58	59	58.3333	1
330	NM11-036	V. arizonica	2	3	2.1	23	22	24	23	1
152	NM11-036	V. arizonica	3	2	0.96	47	48	49	48	1
459	NM11-036	V. arizonica	4	4	0.5	52	52	53	52.3333	1
158	NM11-038	V. arizonica	1	2	4.97	54	56	55	55	1
348	NM11-038	V. arizonica	2	3	5.71	76	78	77	77	1
432	NM11-038	V. arizonica	3	4	4.71	34	35	35	34.6667	1
509	NM11-038	V. arizonica	4	5	5.2	46	48	47	47	1
189	NM11-039	V. arizonica	1	2	3.26	56	55	58	56.3333	1
52	NM11-039	V. arizonica	2	1	3.74	77	78	77	77.3333	1
372	NM11-039	V. arizonica	3	4	3.16	65	66	65	65.3333	1
363	NM11-039	V. arizonica	4	3	1.94	70	72	70	70.6667	1
500	NM11-040	V. arizonica	1	5	1.84	153	155	153	153.667	1
298	NM11-040	V. arizonica	2	3	0.64	128	130	131	129.667	1
11	NM11-040	V. arizonica	3	1	0.97	182	184	185	183.667	1
131	NM11-040	V. arizonica	4	2	2.08	119	120	120	119.667	1
51	NM11-042	V. arizonica	1	1	1.25	41	42	41	41.3333	1
126	NM11-042	V. arizonica	2	2	1.31	54	55	55	54.6667	1
523	NM11-042	V. arizonica	4	5	2.95	37	37	39	37.6667	1
78	NM11-043	V. arizonica	1	1	8.79	146	146	148	146.667	1
386	NM11-043	V. arizonica	2	4	4.94	82	85	83	83.3333	1
219	NM11-043	V. arizonica	3	2	3.73	94	95	95	94.6667	1
331	NM11-043	V. arizonica	4	3	5.64	129	131	132	130.667	1
188	NM11-044f	V. arizonica	1	2	1.1	42	44	44	43.3333	1
75	NM11-044f	V. arizonica	2	1	2.88	52	53	53	52.6667	1
401	NM11-044f	V. arizonica	3	4	0.84	58	60	59	59	1
539	NM11-044f	V. arizonica	4	5	0.44	79	81	81	80.3333	1
506	NM11-048	V. arizonica	1	5	0.89	67	68	68	67.6667	1
314	NM11-048	V. arizonica	2	3	0.51	74	75	76	75	1
389	NM11-048	V. arizonica	3	4	1.25	38	40	41	39.6667	1
135	NM11-048	V. arizonica	4	2	1.18	51	52	51	51.3333	1
593	NM11-049	V. arizonica	1	5	3.27	90	91	90	90.3333	1
435	NM11-049	V. arizonica	2	4	0.47	61	60	61	60.6667	1
21	NM11-049	V. arizonica	3	1	4.52	48	48	49	48.3333	1
311	NM11-049	V. arizonica	4	3	2.48	48	48	49	48.3333	1
231	NM11-051	V. arizonica	1	2	2.07	33	35	34	34	1
306	NM11-051	V. arizonica	2	3	2.22	47	47	47	47	1
419	NM11-051	V. arizonica	3	4	1.56	38	37	38	37.6667	1
544	NM11-051	V. arizonica	4	5	0.64	34	35	34	34.3333	1
600	NM11-052	V. arizonica	1	5	1.12	49	49	50	49.3333	1
74	NM11-052	V. arizonica	2	1	0.84	40	42	40	40.6667	1
246	NM11-052	V. arizonica	3	3	4.04	36	35	36	35.6667	1
399	NM11-052	V. arizonica	4	4	1.3	39	40	40	39.6667	1
117	NM11-053	V. arizonica	1	1	0.35	138	139	138	138.333	1
512	NM11-053	V. arizonica	2	5	4.1	105	106	107	106	1
72	NM11-053	V. arizonica	3	1	1.03	158	160	159	159	1
230	NM11-053	V. arizonica	4	2	1.06	156	155	157	156	1
280	NM11-055	V. arizonica	1	3	1.27	71	72	72	71.6667	1
530	NM11-055	V. arizonica	2	5	2	127	128	128	127.667	1
170	NM11-055	V. arizonica	3	2	1.76	71	73	72	72	1
403	NM11-055	V. arizonica	4	4	2.15	65	64	66	65	1
286	NM11-059	V. arizonica	1	3	1.02	83	84	85	84	1
503	NM11-059	V. arizonica	2	5	2.38	67	68	67	67.3333	1
96	NM11-059	V. arizonica	3	1	1.48	80	80	81	80.3333	1
235	NM11-059	V. arizonica	4	2	1.16	116	118	116	116.667	1
416	NM11-060	V. arizonica	1	4	0.63	87	89	89	88.3333	1
580	NM11-060	V. arizonica	2	5	3.06	58	58	59	58.3333	1
9	NM11-060	V. arizonica	3	1	1.66	77	78	78	77.6667	1
162	NM11-060	V. arizonica	4	2	3.18	107	108	108	107.667	1
183	NM11-061	V. arizonica	1	2	1.54	51	52	53	52	1
31	NM11-061	V. arizonica	2	1	1.02	36	37	37	36.6667	1
555	NM11-061	V. arizonica	3	5	4.25	50	51	50	50.3333	1
310	NM11-061	V. arizonica	4	3	0.47	67	68	68	67.6667	1
45	NM11-063	V. arizonica	1	1	0.92	73	74	74	73.6667	1
566	NM11-063	V. arizonica	2	5	4.28	35	35	34	34.6667	1
144	NM11-063	V. arizonica	3	2	2.08	64	66	66	65.3333	1
430	NM11-063	V. arizonica	4	4	2.24	44	45	44	44.3333	1
151	NM11-064	V. arizonica	1	2	0.91	98	100	99	99	1
245	NM11-064	V. arizonica	2	3	0.88	76	78	79	77.6667	1
428	NM11-064	V. arizonica	3	4	1.82	78	78	79	78.3333	1
58	NM11-064	V. arizonica	4	1	1.04	61	60	62	61	1
38	NM11-065	V. arizonica	1	1	2.56	117	118	118	117.667	1
205	NM11-065	V. arizonica	2	2	1.99	116	118	117	117	1
525	NM11-065	V. arizonica	3	5	3.96	93	94	95	94	1
334	NM11-065	V. arizonica	4	3	2.86	79	80	80	79.6667	1
19	NM11-066	V. arizonica	1	1	2.02	74	74	74	74	1
554	NM11-066	V. arizonica	2	5	0.66	97	98	98	97.6667	1
206	NM11-066	V. arizonica	3	2	1.55	87	89	88	88	1
400	NM11-066	V. arizonica	4	4	1.59	85	87	85	85.6667	1
48	NM11-067	V. arizonica	1	1	2.05	75	73	75	74.3333	1
294	NM11-067	V. arizonica	2	3	4.79	66	68	69	67.6667	1
597	NM11-067	V. arizonica	3	5	1.92	53	54	55	54	1
373	NM11-067	V. arizonica	4	4	1.87	68	70	68	68.6667	1
284	NM11-068	V. arizonica	1	3	2.81	48	50	48	48.6667	1
584	NM11-068	V. arizonica	2	5	2.41	48	49	48	48.3333	1
50	NM11-068	V. arizonica	3	1	2.25	67	68	67	67.3333	1
486	NM11-068	V. arizonica	4	4	2.12	77	76	75	76	1
379	NM11-069	V. treleasei	1	4	1.61	26	27	26	26.3333	1
309	NM11-069	V. treleasei	2	3	1.77	26	27	26	26.3333	1
127	NM11-069	V. treleasei	3	2	1.81	42	41	43	42	1
538	NM11-069	V. treleasei	4	5	2.17	27	26	28	27	1
207	NM11-071	V. treleasei	1	2	1.02	63	65	63	63.6667	1
61	NM11-071	V. treleasei	2	1	0.67	57	59	58	58	1
454	NM11-071	V. treleasei	3	4	0.66	88	90	91	89.6667	1
524	NM11-071	V. treleasei	4	5	0.84	68	69	70	69	1
148	NM11-072	V. treleasei	1	2	4.38	76	76	78	76.6667	1
467	NM11-072	V. treleasei	2	4	2.36	81	82	81	81.3333	1
346	NM11-072	V. treleasei	3	3	2.64	70	71	71	70.6667	1
4	NM11-072	V. treleasei	4	1	3.75	72	71	72	71.6667	1
611	NM11-074	V. treleasei	1	5	6.02	65	67	67	66.3333	1
5	NM11-074	V. treleasei	2	1	3.9	46	48	47	47	1
440	NM11-074	V. treleasei	3	4	3.54	32	32	33	32.3333	1
215	NM11-074	V. treleasei	4	2	6.82	56	56	57	56.3333	1
423	NM11-075	V. treleasei	1	4	1.02	82	84	83	83	1
214	NM11-075	V. treleasei	2	2	2.07	97	99	99	98.3333	1
610	NM11-075	V. treleasei	3	5	2.7	98	98	97	97.6667	1
307	NM11-075	V. treleasei	4	3	2.88	70	70	70	70	1
149	NM11-076	V. treleasei	1	2	1.43	45	46	46	45.6667	1
91	NM11-076	V. treleasei	2	1	2.27	37	36	37	36.6667	1
395	NM11-076	V. treleasei	3	4	1.02	41	41	41	41	1
316	NM11-076	V. treleasei	4	3	1.88	31	32	31	31.3333	1
302	NM11-079	V. treleasei	1	3	1.74	51	53	52	52	1
216	NM11-079	V. treleasei	2	2	3.5	23	24	25	24	1
583	NM11-079	V. treleasei	3	5	4.54	33	35	34	34	1
411	NM11-079	V. treleasei	4	4	1.35	28	30	29	29	1
217	NM11-080	V. treleasei	1	2	3.92	57	57	58	57.3333	1
289	NM11-080	V. treleasei	2	3	2.13	37	36	38	37	1
595	NM11-080	V. treleasei	3	5	2.2	40	42	42	41.3333	1
370	NM11-080	V. treleasei	4	4	2.18	21	22	22	21.6667	1
345	NM11-083	V. treleasei	1	3	1.97	70	72	73	71.6667	1
609	NM11-083	V. treleasei	2	5	1.43	80	81	80	80.3333	1
415	NM11-083	V. treleasei	3	4	1.74	40	40	40	40	1
76	NM11-083	V. treleasei	4	1	1.55	41	42	41	41.3333	1
513	NM11-084	V. treleasei	1	5	9.78	107	109	109	108.333	1
7	NM11-084	V. treleasei	2	1	3.89	109	110	108	109	1
243	NM11-084	V. treleasei	3	2	4.73	114	116	114	114.667	1
303	NM11-084	V. treleasei	4	3	6.38	119	120	121	120	1
233	NM11-085	V. treleasei	1	2	2.09	142	144	145	143.667	1
262	NM11-085	V. treleasei	2	3	2.37	94	96	96	95.3333	1
20	NM11-085	V. treleasei	3	1	3.66	112	113	112	112.333	1
455	NM11-085	V. treleasei	4	4	2.07	99	101	100	100	1
12	NM11-086	V. treleasei	1	1	6.44	65	66	67	66	1
569	NM11-086	V. treleasei	2	5	3.35	77	78	77	77.3333	1
442	NM11-086	V. treleasei	3	4	3.21	66	67	67	66.6667	1
232	NM11-086	V. treleasei	4	2	3.12	57	58	59	58	1
304	NM11-089	V. treleasei	1	3	8.57	43	44	44	43.6667	1
598	NM11-089	V. treleasei	2	5	9.3	93	92	94	93	1
172	NM11-089	V. treleasei	3	2	8.97	55	55	55	55	1
92	NM11-089	V. treleasei	4	1	4.8	56	56	57	56.3333	1
221	NM11-090	V. treleasei	1	2	4.16	48	50	48	48.6667	1
446	NM11-090	V. treleasei	2	4	2.01	19	20	19	19.3333	1
596	NM11-090	V. treleasei	3	5	3.01	35	36	35	35.3333	1
305	NM11-090	V. treleasei	4	3	8.14	55	57	55	55.6667	1
511	NM12-104	V. riparia	1	5	3.39	11	11	10	10.6667	1
324	NM12-104	V. riparia	2	3	2.89	16	17	17	16.6667	1
119	NM12-104	V. riparia	3	1	3.06	48	49	48	48.3333	1
229	NM12-104	V. riparia	4	2	4.45	32	34	32	32.6667	1
264	NM12-108	V. riparia	1	3	1.86	20	20	21	20.3333	1
104	NM12-108	V. riparia	2	1	3.25	37	39	37	37.6667	1
381	NM12-108	V. riparia	3	4	2.47	32	32	32	32	1
160	NM12-108	V. riparia	4	2	2.38	21	22	20	21	1
44	NM12-111	V. riparia	1	1	0.97	60	61	60	60.3333	1
254	NM12-111	V. riparia	2	3	1.07	38	40	39	39	1
159	NM12-116	V. riparia	1	2	2.14	18	18	18	18	1
295	NM12-116	V. riparia	2	3	3.11	21	20	22	21	1
387	NM12-116	V. riparia	3	4	1.62	21	20	22	21	1
545	NM12-116	V. riparia	4	5	1.8	27	28	28	27.6667	1
15	NM12-117	V. riparia	1	1	0.21	70	71	72	71	1
279	NM12-117	V. riparia	2	3	1.16	73	75	75	74.3333	1
558	NM12-117	V. riparia	3	5	0.74	79	80	79	79.3333	1
615	NM12-117	V. riparia	4	5	0.21	71	72	74	72.3333	1
143	NV11-118	V. girdiana	2	2	1.61	16	16	17	16.3333	1
590	NV11-118	V. girdiana	3	5	2.45	15	17	16	16	1
477	NV11-118	V. girdiana	4	4	0.47	21	22	20	21	1
526	NV11-119 (GVC)	V. girdiana	1	5	5.69	58	60	60	59.3333	1
466	NV11-119 (GVC)	V. girdiana	2	4	1.7	48	50	50	49.3333	1
361	NV11-119 (GVC)	V. girdiana	3	3	6.66	82	84	83	83	1
82	NV11-119 (GVC)	V. girdiana	4	1	8.64	81	82	81	81.3333	1
291	NV12-040	V. girdiana	1	3	7.08	57	59	58	58	1
174	NV12-040	V. girdiana	2	2	9.85	64	65	64	64.3333	1
495	NV12-040	V. girdiana	3	5	8.11	94	95	95	94.6667	1
444	NV12-040	V. girdiana	4	4	5.75	69	71	70	70	1
124	NV12-041	V. girdiana	1	1	4.27	39	40	42	40.3333	1
490	NV12-041	V. girdiana	2	5	0.28	46	47	47	46.6667	1
234	NV12-041	V. girdiana	3	2	3.32	24	24	25	24.3333	1
208	NV12-050	V. girdiana	2	2	1.69	34	35	35	34.6667	1
253	NV12-050	V. girdiana	3	3	2.46	22	23	23	22.6667	1
382	NV12-050	V. girdiana	4	4	3.07	24	24	25	24.3333	1
70	OK12-008	V. cinerea	1	1	0.48	127	128	128	127.667	1
542	OK12-008	V. cinerea	2	5	0.98	111	113	113	112.333	1
498	OK12-012	V. acerifolia	1	5	4.06	37	37	38	37.3333	1
186	OK12-012	V. acerifolia	2	2	2.24	56	57	58	57	1
292	OK12-012	V. acerifolia	3	3	2.17	35	35	35	35	1
414	OK12-012	V. acerifolia	4	4	4.7	37	38	38	37.6667	1
377	OK12-014	V. acerifolia	1	4	1.71	33	34	33	33.3333	1
178	OK12-014	V. acerifolia	2	2	1.88	41	41	41	41	1
90	OK12-014	V. acerifolia	4	1	0.85	40	41	40	40.3333	1
568	OK12-016	V. acerifolia	1	5	4.31	27	26	28	27	1
374	OK12-016	V. acerifolia	4	4	2.13	21	20	21	20.6667	1
128	OK12-019	V. candicans	1	2	1.82	53	55	54	54	1
543	OK12-019	V. candicans	2	5	1.2	50	51	51	50.6667	1
42	OK12-019	V. candicans	3	1	0.76	70	71	71	70.6667	1
614	OK12-019	V. candicans	4	5	3.09	55	57	55	55.6667	1
429	OK12-020	V. doaniana	1	4	3.11	18	20	18	18.6667	1
270	OK12-020	V. doaniana	2	3	1.18	26	25	26	25.6667	1
55	OK12-020	V. doaniana	3	1	1.55	26	28	26	26.6667	1
559	OK12-020	V. doaniana	4	5	1.05	44	45	45	44.6667	1
176	OK12-021	V. doaniana	1	2	4.44	35	36	35	35.3333	1
402	OK12-021	V. doaniana	2	4	0.4	29	30	28	29	1
321	OK12-021	V. doaniana	3	3	2.11	40	41	41	40.6667	1
553	OK12-021	V. doaniana	4	5	2.85	26	27	26	26.3333	1
388	OK12-023	V. doaniana	1	4	0.91	16	17	16	16.3333	1
223	OK12-023	V. doaniana	2	2	0.96	30	32	31	31	1
69	OK12-023	V. doaniana	3	1	0.74	23	24	24	23.6667	1
534	OK12-023	V. doaniana	4	5	0.99	15	15	16	15.3333	1
562	OK12-025	V. candicans	1	5	0.76	45	47	47	46.3333	1
317	OK12-025	V. candicans	2	3	1.63	40	42	42	41.3333	1
192	OK12-025	V. candicans	3	2	1.18	33	34	32	33	1
111	OK12-025	V. candicans	4	1	2.78	23	22	24	23	1
341	OK12-027	V. candicans	1	3	0.91	43	43	44	43.3333	1
30	OK12-027	V. candicans	2	1	1.86	33	34	34	33.6667	1
531	OK12-027	V. candicans	3	5	1.79	38	40	41	39.6667	1
447	OK12-027	V. candicans	4	4	0.94	36	37	36	36.3333	1
103	OK12-031	V. doaniana	1	1	2.81	15	16	15	15.3333	1
591	OK12-031	V. doaniana	2	5	4.99	27	27	28	27.3333	1
269	OK12-031	V. doaniana	3	3	2.83	19	19	19	19	1
146	OK12-031	V. doaniana	4	2	2.18	14	14	14	14	1
59	OK14-002	V. acerifolia	1	1	4.19	51	50	52	51	1
256	OK14-002	V. acerifolia	2	3	5	45	45	46	45.3333	1
499	OK14-002	V. acerifolia	3	5	2.8	21	22	21	21.3333	1
191	OK14-002	V. acerifolia	4	2	3.21	39	41	40	40	1
29	OK14-026	V. riparia	1	1	0.69	42	43	42	42.3333	1
167	OK14-026	V. riparia	2	2	0.45	25	24	25	24.6667	1
434	OK14-026	V. riparia	3	4	0.88	12	13	13	12.6667	1
267	OK14-026	V. riparia	4	3	0.49	40	41	42	41	1
464	OK14-027	V. riparia	1	4	0.79	89	90	91	90	1
541	OK14-027	V. riparia	3	5	1.14	67	69	68	68	1
87	OK14-027	V. riparia	4	1	0.45	38	40	41	39.6667	1
271	OK14-030	V. doaniana	1	3	1.57	35	36	35	35.3333	1
418	OK14-030	V. doaniana	2	4	1.65	25	24	26	25	1
169	OK14-030	V. doaniana	3	2	1.42	32	34	34	33.3333	1
102	OK14-030	V. doaniana	4	1	3.05	17	18	17	17.3333	1
248	OK14-064	V. riparia	1	3	0.41	75	77	76	76	1
60	OK14-064	V. riparia	2	1	5.24	56	57	57	56.6667	1
491	OK14-064	V. riparia	3	5	2.41	35	35	34	34.6667	1
438	OK14-064	V. riparia	4	4	0.63	59	60	60	59.6667	1
380	PC96-C	V. riparia	1	4	1.56	15	16	15	15.3333	1
520	PC96-C	V. riparia	2	5	0.78	14	15	14	14.3333	1
1	PC96-C	V. riparia	3	1	0.96	18	20	21	19.6667	1
354	PC96-C	V. riparia	4	3	0.82	19	21	20	20	1
163	T 03-16	V. arizonica	1	2	2.14	25	27	25	25.6667	1
565	T 03-16	V. arizonica	2	5	2.45	23	25	23	23.6667	1
266	T 03-16	V. arizonica	3	3	3.49	20	19	22	20.3333	1
383	T 03-16	V. arizonica	4	4	3.7	19	20	22	20.3333	1
496	T10	V. acerifolia	1	5	1.1	17	19	18	18	1
336	T10	V. acerifolia	2	3	2.96	12	14	15	13.6667	1
3	T10	V. acerifolia	3	1	3.17	28	29	32	29.6667	1
475	T10	V. acerifolia	4	4	2.22	16	18	16	16.6667	1
56	T14	V. acerifolia	1	1	0.25	71	72	72	71.6667	1
132	T14	V. acerifolia	3	2	0.85	23	24	23	23.3333	1
443	T14	V. acerifolia	3	4	3.11	22	23	25	23.3333	1
507	T14	V. acerifolia	4	5	1.55	25	26	25	25.3333	1
413	T18	V. berlandieri	2	4	4.27	29	30	30	29.6667	1
140	T18	V. berlandieri	3	2	2.68	29	30	30	29.6667	1
571	T18	V. berlandieri	4	5	0.85	50	52	52	51.3333	1
313	T25	V. vulpina	1	3	2.45	48	50	49	49	1
586	T25	V. vulpina	2	5	1.11	53	55	53	53.6667	1
195	T25	V. vulpina	4	2	0.83	68	68	69	68.3333	1
392	T36	V. candicans	1	4	0.02	31	30	31	30.6667	1
323	T36	V. candicans	3	3	1.56	16	16	17	16.3333	1
588	T36	V. candicans	4	5	0.66	31	32	31	31.3333	1
209	T42	V. candicans	1	2	1.91	57	59	58	58	1
54	T42	V. candicans	2	1	3.99	39	40	40	39.6667	1
505	T42	V. candicans	3	5	2.09	29	30	30	29.6667	1
488	T42	V. candicans	4	4	1.87	28	29	28	28.3333	1
129	T46	V. candicans	1	2	2.53	28	29	29	28.6667	1
287	T46	V. candicans	2	3	0.88	42	43	42	42.3333	1
85	T46	V. candicans	4	1	0.42	62	63	63	62.6667	1
99	T48	V. candicans	1	1	0.48	39	40	38	39	1
463	T48	V. candicans	2	4	0.53	37	38	39	38	1
573	T48	V. candicans	3	5	1.03	30	30	31	30.3333	1
196	T48	V. candicans	4	2	0.94	44	45	45	44.6667	1
489	T52	V. aestivalis	1	4	0.66	104	106	105	105	1
43	T52	V. aestivalis	3	1	0.98	100	101	100	100.333	1
326	T52	V. aestivalis	4	3	0.47	104	106	106	105.333	1
210	T59	V. champinii	1	2	1.01	46	47	47	46.6667	1
325	T59	V. champinii	2	3	0.62	61	62	61	61.3333	1
421	T59	V. champinii	3	4	1.13	41	41	42	41.3333	1
94	T59	V. champinii	4	1	0.86	59	60	59	59.3333	1
224	T61	V. champinii	1	2	1.37	64	65	65	64.6667	1
449	T61	V. champinii	2	4	0.99	31	30	32	31	1
86	T61	V. champinii	3	1	1.16	40	41	40	40.3333	1
497	T61	V. champinii	4	5	2.33	31	33	31	31.6667	1
409	T64	V. candicans	4	4	0.55	65	66	66	65.6667	1
197	T68	V. champinii	1	2	0.79	97	99	98	98	1
549	T68	V. champinii	2	5	0.81	54	55	54	54.3333	1
391	T68	V. champinii	3	4	0.3	75	76	76	75.6667	1
281	T68	V. champinii	4	3	1.16	51	53	52	52	1
37	T78	V. aestivalis	2	1	1.55	91	91	92	91.3333	1
293	T9	V. doaniana	1	3	3	14	15	14	14.3333	1
33	T9	V. doaniana	2	1	4.36	20	21	20	20.3333	1
142	T9	V. doaniana	3	2	1.98	13	12	12	12.3333	1
390	T9	V. doaniana	4	4	2.53	28	30	29	29	1
312	TX12-018	V. acerifolia	1	3	1.16	19	19	19	19	1
589	TX12-018	V. acerifolia	2	5	3.24	25	25	26	25.3333	1
225	TX12-018	V. acerifolia	3	2	1.33	25	26	26	25.6667	1
433	TX12-018	V. acerifolia	4	4	0.63	30	32	30	30.6667	1
95	TX32-01	V. candicans	1	1	1.98	21	20	22	21	1
337	TX32-01	V. candicans	2	3	1.95	19	19	20	19.3333	1
406	TX32-01	V. candicans	3	4	2.83	19	18	20	19	1
578	TX32-01	V. candicans	4	5	1.99	17	18	18	17.6667	1
84	TX51-04	V. cinerea	1	1	0.73	98	99	98	98.3333	1
166	TX51-04	V. cinerea	2	2	0.44	153	155	153	153.667	1
422	TX51-04	V. cinerea	3	4	0.57	84	85	86	85	1
547	TX51-04	V. cinerea	3	5	0.68	77	78	79	78	1
478	TX9714	V. monticola	2	4	0.76	64	66	65	65	1
356	TX9714	V. monticola	3	3	0.95	30	30	31	30.3333	1
364	TX9714	V. monticola	4	3	0.33	72	73	72	72.3333	1
408	TX9722	V. berlandieri	1	4	0.96	77	78	77	77.3333	1
327	TX9722	V. berlandieri	2	3	1.12	50	50	50	50	1
227	TX9722	V. berlandieri	3	2	1.72	62	62	63	62.3333	1
494	TX9722	V. berlandieri	4	5	0.8	68	69	69	68.6667	1
110	TX9723	V. champinii	1	1	1.32	62	63	62	62.3333	1
394	TX9723	V. champinii	3	4	2.65	36	35	37	36	1
550	TX9723	V. champinii	4	5	2.65	37	39	37	37.6667	1
259	TX9725	V. rupestris	1	3	0.98	39	42	40	40.3333	1
537	TX9725	V. rupestris	2	5	1.79	87	88	88	87.6667	1
461	TX9725	V. rupestris	3	4	1.9	67	68	67	67.3333	1
65	TX9725	V. rupestris	4	1	0.96	64	65	64	64.3333	1
133	TX9728	V. rupestris	1	2	0.87	49	49	50	49.3333	1
272	TX9728	V. rupestris	2	3	1.02	28	27	28	27.6667	1
476	TX9728	V. rupestris	3	4	0.44	32	34	32	32.6667	1
533	TX9728	V. rupestris	4	5	1.09	40	42	41	41	1
561	UT12-064	V. arizonica	1	5	0.43	42	43	43	42.6667	1
190	UT12-064	V. arizonica	2	2	2.47	51	52	51	51.3333	1
436	UT12-064	V. arizonica	3	4	1.29	36	38	37	37	1
260	UT12-064	V. arizonica	4	3	0.59	23	23	23	23	1
257	UT12-065	V. arizonica	1	3	1.11	36	38	37	37	1
437	UT12-065	V. arizonica	2	4	0.98	38	39	38	38.3333	1
203	UT12-065	V. arizonica	3	2	5.82	82	83	82	82.3333	1
68	UT12-066	V. arizonica	1	1	2.1	67	68	67	67.3333	1
297	UT12-066	V. arizonica	2	3	5.21	29	30	28	29	1
398	UT12-066	V. arizonica	3	4	0.83	33	33	34	33.3333	1
173	UT12-066	V. arizonica	4	2	1.86	49	50	51	50	1
250	UT12-084	V. girdiana	1	3	3.79	44	45	46	45	1
385	UT12-084	V. girdiana	2	4	1.8	37	36	37	36.6667	1
100	UT12-084	V. girdiana	3	1	1.42	80	82	80	80.6667	1
164	UT12-084	V. girdiana	4	2	4.02	59	60	60	59.6667	1
431	UT12-094	V. girdiana	1	4	1.73	55	57	56	56	1
108	UT12-094	V. girdiana	2	1	2.22	98	98	100	98.6667	1
532	UT12-094	V. girdiana	3	5	1.46	65	66	66	65.6667	1
134	V28-96	V. riparia	1	2	4.28	96	98	97	97	1
607	V28-96	V. riparia	2	5	1.61	122	124	123	123	1
116	V28-96	V. riparia	3	1	2.05	142	144	141	142.333	1
251	V28-96	V. riparia	4	3	3.14	84	85	84	84.3333	1
26	V37-96	V. labrusca	1	1	1.5	71	72	72	71.6667	1
299	V37-96	V. labrusca	2	3	1.18	66	65	66	65.6667	1
130	V37-96	V. labrusca	3	2	1.02	71	72	71	71.3333	1
439	V37-96	V. labrusca	4	4	0.53	100	101	100	100.333	1
222	V57-96	V. vulpina	1	2	1.98	64	64	64	64	1
329	V57-96	V. vulpina	3	3	0.62	65	65	66	65.3333	1
36	V57-96	V. vulpina	4	1	2.45	49	50	49	49.3333	1
367	V60-96	V. vulpina	1	4	0.89	97	99	98	98	1
273	V60-96	V. vulpina	2	3	3.68	64	66	NA	43.3333	1
98	V60-96	V. vulpina	3	1	1.66	70	70	71	70.3333	1
519	V60-96	V. vulpina	4	5	2.19	67	66	68	67	1
101	Vru 67	V. rupestris	1	1	0.4	192	193	192	192.333	1
255	Vru 67	V. rupestris	2	3	1.24	82	83	82	82.3333	1
368	Vru 67	V. rupestris	3	4	1.61	128	130	130	129.333	1
576	Vru 67	V. rupestris	4	5	1.83	143	144	144	143.667	1
155	140 Ru	control	4	2	0.79	43	45	44	44	1
275	140 Ru	control	1	3	1.12	35	36	35	35.3333	1
417	140 Ru	control	3	4	0.75	39	38	40	39	1
581	140 Ru	control	2	5	1.15	20	20	20	20	1
115	44-53M	control	5	1	0.86	97	98	99	98	1
120	44-53M	control	4	1	2.43	214	216	216	215.333	1
202	44-53M	control	3	2	1.77	100	102	102	101.333	1
212	44-53M	control	7	2	1.12	87	88	88	87.6667	1
180	St. George	control	3	2	0.11	51	52	51	51.3333	1
342	St. George	control	2	3	0.58	92	93	92	92.3333	1
574	St. George	control	4	5	0.99	40	40	40	40	1
556	A. de Serres	V. rupestris	2	5	0.87	78	79	78	78.3333	2
127	A. de Serres	V. rupestris	4	2	0.41	100	102	101	101	2
349	A01-30	V. labrusca	2	4	0.96	237	239	239	238.333	2
285	A1	V. arizonica	1	3	1.61	70	72	71	71	2
521	A1	V. arizonica	2	5	1.48	48	50	49	49	2
216	A1	V. arizonica	3	2	1.82	33	34	33	33.3333	2
472	A18	V. arizonica	1	5	2.86	70	72	73	71.6667	2
7	A2	V. arizonica	1	1	2.28	99	100	100	99.6667	2
247	A2	V. arizonica	2	3	1.59	65	66	65	65.3333	2
189	A2	V. arizonica	3	2	2.39	58	56	57	57	2
340	A2	V. arizonica	4	4	1.67	72	74	72	72.6667	2
286	A20	V. arizonica	1	3	2.47	71	72	73	72	2
483	A20	V. arizonica	3	5	2.71	55	57	56	56	2
177	A27 female	V. arizonica	2	2	1.3	113	115	115	114.333	2
497	A27 female	V. arizonica	3	5	4.56	90	91	91	90.6667	2
272	A28	V. arizonica	1	3	1.75	72	74	73	73	2
495	A28	V. arizonica	2	5	1.38	122	123	125	123.333	2
5	A28	V. arizonica	3	1	0.79	159	160	160	159.667	2
399	A28	V. arizonica	4	4	0.76	58	59	60	59	2
385	A3	V. arizonica	1	4	3.14	59	61	62	60.6667	2
539	A3	V. arizonica	2	5	4.65	72	73	73	72.6667	2
135	A35	V. arizonica	1	2	3.9	47	49	48	48	2
317	A35	V. arizonica	2	3	2.16	53	54	54	53.6667	2
92	A35	V. arizonica	3	1	3.79	41	42	40	41	2
32	A40	V. arizonica	1	1	1.58	85	86	85	85.3333	2
442	A40	V. arizonica	2	4	1.56	77	79	79	78.3333	2
120	A40	V. arizonica	3	2	1.9	77	78	79	78	2
227	A40	V. arizonica	4	3	1.22	57	59	57	57.6667	2
146	A43	V. arizonica	1	2	1.97	64	65	65	64.6667	2
457	A43	V. arizonica	2	5	3.33	70	72	72	71.3333	2
300	A43	V. arizonica	3	3	2.21	41	42	42	41.6667	2
37	A43	V. arizonica	4	1	1.8	52	50	52	51.3333	2
33	A5	V. arizonica	4	1	2.1	47	49	49	48.3333	2
179	A51	V. arizonica	1	2	3.51	60	62	61	61	2
435	A51	V. arizonica	2	4	2.02	53	54	55	54	2
26	A51	V. arizonica	3	1	1.1	67	68	68	67.6667	2
500	A51	V. arizonica	4	5	3.99	75	75	77	75.6667	2
476	A54 female	V. arizonica	2	5	1.09	71	72	72	71.6667	2
391	A54 female	V. arizonica	3	4	1	77	79	78	78	2
111	A54 female	V. arizonica	4	1	0.7	114	116	115	115	2
203	A56	V. arizonica	1	2	2.23	49	50	50	49.6667	2
370	A56	V. arizonica	4	4	2.69	45	47	48	46.6667	2
243	A58	V. arizonica	1	3	2.97	93	94	94	93.6667	2
174	A58	V. arizonica	4	2	5.06	89	90	90	89.6667	2
224	A8 male	V. arizonica	1	3	1.3	98	100	100	99.3333	2
525	A8 male	V. arizonica	2	5	1.63	121	123	123	122.333	2
350	A8 male	V. arizonica	3	4	1.02	80	82	81	81	2
107	ANU1	V. arizonica	1	1	5.21	42	44	45	43.6667	2
140	ANU1	V. arizonica	1	2	3.6	67	68	68	67.6667	2
365	ANU1	V. arizonica	2	4	0.59	63	65	65	64.3333	2
278	ANU1	V. arizonica	4	3	4.43	39	40	40	39.6667	2
29	ANU11	V. arizonica	3	1	3.08	79	80	80	79.6667	2
197	ANU11	V. arizonica	4	2	2.69	73	72	73	72.6667	2
519	ANU13	V. arizonica	1	5	1.38	82	84	85	83.6667	2
2	ANU13	V. arizonica	2	1	0.75	59	58	59	58.6667	2
409	ANU13	V. arizonica	3	4	1.53	72	73	73	72.6667	2
214	ANU13	V. arizonica	4	2	2.34	70	72	71	71	2
504	ANU14	V. arizonica	1	5	1.76	72	72	74	72.6667	2
418	ANU14	V. arizonica	2	4	1.99	53	55	55	54.3333	2
219	ANU14	V. arizonica	3	2	4.49	63	62	64	63	2
76	ANU14	V. arizonica	4	1	1.69	55	55	56	55.3333	2
332	ANU15	V. arizonica	1	3	2.5	54	55	54	54.3333	2
208	ANU15	V. arizonica	2	2	1.95	69	70	69	69.3333	2
13	ANU15	V. arizonica	3	1	2.01	78	79	78	78.3333	2
415	ANU15	V. arizonica	4	4	2.4	63	62	64	63	2
72	ANU17	V. arizonica	1	1	2.37	69	71	70	70	2
432	ANU17	V. arizonica	2	4	2.17	103	105	104	104	2
490	ANU17	V. arizonica	3	5	1.95	77	77	77	77	2
156	ANU17	V. arizonica	4	2	2.36	75	76	78	76.3333	2
455	ANU23	V. arizonica	1	5	0.64	42	42	44	42.6667	2
41	ANU23	V. arizonica	2	1	0.79	47	48	48	47.6667	2
351	ANU23	V. arizonica	3	4	1.19	29	29	30	29.3333	2
268	ANU23	V. arizonica	4	3	0.85	42	40	43	41.6667	2
85	ANU28	V. arizonica	1	1	1.94	28	28	28	28	2
318	ANU28	V. arizonica	2	3	2.97	46	47	46	46.3333	2
130	ANU28	V. arizonica	3	2	2.78	77	78	77	77.3333	2
545	ANU28	V. arizonica	4	5	2.36	33	33	34	33.3333	2
69	ANU29	V. arizonica	1	1	2.13	72	73	73	72.6667	2
137	ANU29	V. arizonica	2	2	2.81	84	85	86	85	2
534	ANU32	V. arizonica	1	5	1.68	25	26	26	25.6667	2
223	ANU32	V. arizonica	2	2	1.5	45	46	45	45.3333	2
267	ANU32	V. arizonica	3	3	1.88	36	37	36	36.3333	2
447	ANU32	V. arizonica	4	4	1.92	38	40	39	39	2
308	ANU45	V. arizonica	3	3	0.44	113	115	114	114	2
453	ANU52	V. arizonica	1	5	0.62	58	60	60	59.3333	2
114	ANU52	V. arizonica	2	2	0.22	82	84	84	83.3333	2
433	ANU52	V. arizonica	4	4	1.21	94	96	96	95.3333	2
341	ANU53	V. arizonica	2	4	1.88	31	32	32	31.6667	2
241	ANU53	V. arizonica	3	3	2.13	36	38	37	37	2
81	ANU53	V. arizonica	4	1	0.89	26	27	26	26.3333	2
235	ANU71	V. arizonica	1	3	0.95	51	52	52	51.6667	2
463	ANU71	V. arizonica	2	5	0.92	73	75	75	74.3333	2
406	ANU71	V. arizonica	3	4	1.26	38	40	38	38.6667	2
518	AZ11-005	V. arizonica	1	5	0.36	119	119	120	119.333	2
143	AZ11-005	V. arizonica	2	2	3.26	67	68	68	67.6667	2
428	AZ11-005	V. arizonica	3	4	3.76	49	50	50	49.6667	2
276	AZ11-005	V. arizonica	4	3	2.86	62	64	65	63.6667	2
67	AZ11-006	V. arizonica	1	1	2.79	82	84	85	83.6667	2
133	AZ11-006	V. arizonica	2	2	2.34	68	70	70	69.3333	2
27	AZ11-008	V. arizonica	1	1	1.44	87	89	88	88	2
178	AZ11-008	V. arizonica	2	2	3.82	97	97	97	97	2
430	AZ11-008	V. arizonica	3	4	1.57	95	96	97	96	2
316	AZ11-008	V. arizonica	4	3	2.18	82	82	83	82.3333	2
353	AZ11-010	V. arizonica	1	4	0.79	36	35	36	35.6667	2
201	AZ11-010	V. arizonica	2	2	1.78	41	42	41	41.3333	2
528	AZ11-010	V. arizonica	3	5	0.9	74	76	76	75.3333	2
58	AZ11-010	V. arizonica	4	1	2.31	37	36	38	37	2
77	AZ11-011	V. arizonica	1	1	4.8	60	61	61	60.6667	2
204	AZ11-011	V. arizonica	2	2	5.81	77	79	78	78	2
383	AZ11-011	V. arizonica	3	4	6.44	55	55	56	55.3333	2
482	AZ11-011	V. arizonica	4	5	6.86	99	101	100	100	2
356	AZ11-092	V. arizonica	1	4	2.55	53	52	54	53	2
196	AZ11-092	V. arizonica	2	2	0.8	20	82	81	61	2
478	AZ11-092	V. arizonica	4	5	0.69	77	78	79	78	2
93	AZ11-101	V. arizonica	1	1	1.17	57	58	57	57.3333	2
386	AZ11-101	V. arizonica	2	4	1.28	79	80	82	80.3333	2
151	AZ11-101	V. arizonica	3	2	1.31	75	77	76	76	2
492	AZ11-101	V. arizonica	4	5	1.73	52	54	53	53	2
540	AZ11-103	V. arizonica	1	5	3.8	62	63	62	62.3333	2
125	AZ11-103	V. arizonica	2	2	2.71	56	58	58	57.3333	2
305	AZ11-103	V. arizonica	3	3	1.7	64	64	65	64.3333	2
446	AZ11-103	V. arizonica	4	4	0.97	122	124	125	123.667	2
508	AZ11-107	V. arizonica	2	5	0.34	19	20	19	19.3333	2
95	AZ11-107	V. arizonica	3	1	0.33	36	37	38	37	2
91	AZ14-088	V. arizonica	1	1	2.32	71	72	73	72	2
443	AZ14-088	V. arizonica	2	4	1.54	60	61	62	61	2
529	AZ14-088	V. arizonica	3	5	1.9	52	53	53	52.6667	2
210	berlandieri 9031	V. berlandieri	3	2	0.31	123	124	125	124	2
330	berlandieri 9031	V. berlandieri	4	3	1.47	43	44	43	43.3333	2
533	C 5-93	V. berlandieri	2	5	1.46	22	23	23	22.6667	2
553	C 8-93	V. berlandieri	1	5	0.85	79	81	82	80.6667	2
1	C 8-93	V. berlandieri	2	1	0.61	40	41	41	40.6667	2
282	C 8-93	V. berlandieri	4	3	0.5	29	30	30	29.6667	2
236	C10-93-A	V. champinii	2	3	0.91	30	31	30	30.3333	2
416	C10-93-A	V. champinii	3	4	0.63	25	26	25	25.3333	2
331	C13-94	V. arizonica	1	3	1.45	26	27	26	26.3333	2
444	C13-94	V. arizonica	2	4	0.89	20	21	20	20.3333	2
522	C13-94	V. arizonica	3	5	0.66	36	37	37	36.6667	2
410	C17-94	V. arizonica	1	4	3.15	51	52	52	51.6667	2
458	C17-94	V. arizonica	2	5	2.28	51	52	52	51.6667	2
34	C17-94	V. arizonica	3	1	2.76	45	46	46	45.6667	2
257	C17-94	V. arizonica	4	3	2.41	42	44	42	42.6667	2
312	C18-94	V. arizonica	1	3	1.86	60	62	62	61.3333	2
54	C18-94	V. arizonica	2	1	1.66	69	70	71	70	2
176	C18-94	V. arizonica	3	2	1.54	61	62	60	61	2
369	C18-94	V. arizonica	4	4	1.74	56	56	57	56.3333	2
452	C19-94	V. arizonica	1	5	1.77	63	63	64	63.3333	2
255	C19-94	V. arizonica	2	3	1.9	44	46	46	45.3333	2
83	C19-94	V. arizonica	3	1	1.52	60	61	60	60.3333	2
184	C19-94	V. arizonica	4	2	1.47	50	51	50	50.3333	2
462	C20-93	V. monticola	1	5	0.36	120	120	119	119.667	2
17	C20-93	V. monticola	2	1	1.58	98	99	99	98.6667	2
234	C20-93	V. monticola	3	3	0.58	108	110	109	109	2
183	C20-93	V. monticola	4	2	1.32	94	95	94	94.3333	2
220	C23-94	V. arizonica	1	2	1.05	24	25	24	24.3333	2
296	C23-94	V. arizonica	2	3	1.54	12	12	12	12	2
431	C23-94	V. arizonica	3	4	1.46	26	27	27	26.6667	2
506	C23-94	V. arizonica	4	5	1.3	34	35	34	34.3333	2
249	C24-94	V. arizonica	1	3	4.86	21	22	21	21.3333	2
55	C24-94	V. arizonica	2	1	2.01	45	46	45	45.3333	2
473	C24-94	V. arizonica	3	5	2.92	49	51	52	50.6667	2
132	C24-94	V. arizonica	4	2	1.62	56	57	56	56.3333	2
65	C28-94	V. arizonica	1	1	4.55	26	27	27	26.6667	2
171	C28-94	V. arizonica	2	2	2.18	39	40	39	39.3333	2
344	C28-94	V. arizonica	3	4	2.47	27	28	27	27.3333	2
233	C28-94	V. arizonica	4	3	4.57	32	34	33	33	2
475	C29-94	V. arizonica	1	5	1.36	29	30	29	29.3333	2
407	C29-94	V. arizonica	2	4	1.63	16	17	16	16.3333	2
252	C29-94	V. arizonica	3	3	2.53	48	49	49	48.6667	2
115	C29-94	V. arizonica	4	2	0.63	59	60	60	59.6667	2
181	C31-94	V. arizonica	1	2	4.3	48	49	48	48.3333	2
328	C31-94	V. arizonica	3	3	2.76	44	45	45	44.6667	2
425	C31-94	V. arizonica	4	4	2.32	38	37	38	37.6667	2
281	C38-94	V. arizonica	1	3	1.38	65	66	67	66	2
211	C38-94	V. arizonica	2	2	1.43	86	87	86	86.3333	2
536	C38-94	V. arizonica	3	5	1.52	79	81	80	80	2
394	C38-94	V. arizonica	4	4	1.87	55	56	57	56	2
104	C42-94	V. arizonica	1	1	1.81	43	45	43	43.6667	2
541	C42-94	V. arizonica	2	5	0.4	72	73	74	73	2
405	C42-94	V. arizonica	3	4	1.71	38	40	39	39	2
293	C42-94	V. arizonica	4	3	2.32	32	33	33	32.6667	2
108	C89-94	V. simpsonii	2	1	1.66	51	52	51	51.3333	2
535	C89-94	V. simpsonii	3	5	1.27	70	72	72	71.3333	2
291	C89-94	V. simpsonii	4	3	1.89	29	30	29	29.3333	2
388	candicans 9005	V. candicans	1	4	1.55	30	30	30	30	2
263	candicans 9005	V. candicans	2	3	1.64	30	31	31	30.6667	2
139	candicans 9005	V. candicans	4	2	1.16	25	27	27	26.3333	2
154	candicans 9039	V. candicans	1	2	0.96	31	33	32	32	2
110	candicans 9039	V. candicans	2	1	1.72	36	35	36	35.6667	2
304	candicans 9039	V. candicans	3	3	0.94	48	49	50	49	2
548	candicans 9039	V. candicans	4	5	1	40	41	41	40.6667	2
256	candicans x aestivalis 9012	V. candicans	1	3	4.54	53	54	55	54	2
513	candicans x aestivalis 9012	V. candicans	2	5	6.12	26	27	26	26.3333	2
441	candicans x aestivalis 9012	V. candicans	3	4	5.72	46	47	47	46.6667	2
11	candicans x aestivalis 9012	V. candicans	4	1	4.09	63	65	64	64	2
57	cinerea 9008	V. cinerea	1	1	0.78	58	60	58	58.6667	2
199	cinerea 9008	V. cinerea	2	2	1.04	95	96	96	95.6667	2
258	cinerea 9008	V. cinerea	3	3	1.86	41	40	42	41	2
505	cinerea 9008	V. cinerea	4	5	1.37	39	30	30	33	2
4	cinerea 9025	V. cinerea	1	1	2.06	39	40	40	39.6667	2
514	cinerea 9025	V. cinerea	2	5	2.27	24	25	25	24.6667	2
212	cinerea 9025	V. cinerea	3	2	1.8	40	41	42	41	2
337	cinerea 9025	V. cinerea	4	4	2.15	39	41	40	40	2
361	KS14-043	V. riparia	2	4	1.04	34	35	34	34.3333	2
84	KS14-043	V. riparia	3	1	1.29	27	28	29	28	2
159	longii 9018	V. longii	1	2	2.7	13	14	14	13.6667	2
244	longii 9018	V. longii	2	3	2	11	10	12	11	2
379	longii 9018	V. longii	3	4	2	14	14	15	14.3333	2
459	longii 9018	V. longii	4	5	1.74	30	32	33	31.6667	2
292	longii 9027	V. longii	1	3	1.22	43	44	44	43.6667	2
480	monticola 9040	V. monticola	3	5	0.77	27	27	28	27.3333	2
221	monticola 9040	V. monticola	4	2	0.53	58	60	60	59.3333	2
380	NC44	V. californica	2	4	1.69	143	145	144	144	2
438	NC9	V. californica	4	4	1.36	73	74	73	73.3333	2
338	NM11-020	V. arizonica	1	4	1.66	38	37	38	37.6667	2
520	NM11-020	V. arizonica	2	5	2.12	44	45	44	44.3333	2
502	NM11-023	V. arizonica	2	5	0.17	97	99	98	98	2
334	NM11-023	V. arizonica	3	3	0.66	72	72	74	72.6667	2
165	NM11-023	V. arizonica	4	2	0.78	109	111	110	110	2
53	NM11-024	V. arizonica	1	1	1.3	40	41	41	40.6667	2
359	NM11-024	V. arizonica	2	4	0.83	42	43	42	42.3333	2
217	NM11-024	V. arizonica	3	2	1.26	40	41	42	41	2
246	NM11-024	V. arizonica	4	3	2.51	37	37	38	37.3333	2
498	NM11-027	V. arizonica	1	5	5.14	60	62	63	61.6667	2
274	NM11-027	V. arizonica	2	3	3.53	68	70	71	69.6667	2
424	NM11-027	V. arizonica	3	4	4.01	61	62	62	61.6667	2
163	NM11-027	V. arizonica	4	2	3.37	59	60	60	59.6667	2
145	NM11-034	V. arizonica	1	2	0.45	83	84	84	83.6667	2
322	NM11-034	V. arizonica	2	3	0.33	47	48	50	48.3333	2
18	NM11-034	V. arizonica	3	1	0.84	42	41	43	42	2
537	NM11-034	V. arizonica	4	5	0.7	53	54	53	53.3333	2
162	NM11-035	V. arizonica	2	2	0.75	37	37	38	37.3333	2
429	NM11-035	V. arizonica	3	4	0.24	13	14	14	13.6667	2
501	NM11-035	V. arizonica	4	5	0.21	39	40	39	39.3333	2
348	NM11-036	V. arizonica	1	4	2.24	29	28	29	28.6667	2
228	NM11-036	V. arizonica	2	3	2.24	32	33	33	32.6667	2
527	NM11-036	V. arizonica	3	5	3.15	37	38	38	37.6667	2
198	NM11-036	V. arizonica	4	2	1.6	25	26	25	25.3333	2
118	NM11-037	V. arizonica	1	2	4.45	63	65	64	64	2
47	NM11-037	V. arizonica	2	1	2.18	90	91	92	91	2
552	NM11-037	V. arizonica	3	5	2.4	75	77	77	76.3333	2
421	NM11-037	V. arizonica	4	4	1.62	68	70	71	69.6667	2
153	NM11-040	V. arizonica	1	2	0.67	141	144	143	142.667	2
342	NM11-040	V. arizonica	2	4	0.92	134	135	135	134.667	2
321	NM11-040	V. arizonica	3	3	1.55	73	74	73	73.3333	2
538	NM11-042	V. arizonica	1	5	4.6	39	40	40	39.6667	2
215	NM11-042	V. arizonica	2	2	1.89	52	53	52	52.3333	2
287	NM11-042	V. arizonica	3	3	3.75	49	49	49	49	2
6	NM11-042	V. arizonica	4	1	5.58	50	51	51	50.6667	2
68	NM11-047	V. arizonica	1	1	1.04	75	77	76	76	2
523	NM11-047	V. arizonica	2	5	3.53	72	73	72	72.3333	2
89	NM11-048	V. arizonica	1	1	2.35	39	40	40	39.6667	2
123	NM11-048	V. arizonica	2	2	0.99	83	85	84	84	2
414	NM11-048	V. arizonica	3	4	1.56	68	70	70	69.3333	2
290	NM11-048	V. arizonica	4	3	1.71	65	66	66	65.6667	2
245	NM11-052	V. arizonica	1	3	0.61	20	20	21	20.3333	2
382	NM11-052	V. arizonica	2	4	0.7	31	33	33	32.3333	2
449	NM11-052	V. arizonica	3	5	0.48	17	18	17	17.3333	2
3	NM11-052	V. arizonica	4	1	0.08	54	56	54	54.6667	2
188	NM11-064	V. arizonica	2	2	1.52	64	65	65	64.6667	2
78	NM11-064	V. arizonica	3	1	2.78	43	45	43	43.6667	2
343	NM11-065	V. arizonica	1	4	1.7	59	60	62	60.3333	2
187	NM11-065	V. arizonica	2	2	3.15	53	55	54	54	2
313	NM11-065	V. arizonica	3	3	1.67	66	67	67	66.6667	2
62	NM11-065	V. arizonica	4	1	5.17	51	52	52	51.6667	2
186	NM12-119	V. riparia	4	2	2.73	81	80	82	81	2
185	OK12-008	V. cinerea	2	2	1.24	133	135	133	133.667	2
515	OK12-010	V. cinerea	1	5	5.45	43	44	44	43.6667	2
367	OK14-063	V. acerifolia	2	4	1.54	18	18	19	18.3333	2
266	OK14-063	V. acerifolia	3	3	0.32	8	8	10	8.66667	2
129	OK14-063	V. acerifolia	4	2	0.97	30	31	31	30.6667	2
222	OKC-1 S01	V. acerifolia	1	2	0.36	59	61	60	60	2
44	OKC-1 S01	V. acerifolia	2	1	0.29	39	40	41	40	2
549	OKC-1 S01	V. acerifolia	3	5	0.26	47	47	47	47	2
295	OKC-1 S01	V. acerifolia	4	3	0.99	27	27	28	27.3333	2
152	OKC-1 S02	V. acerifolia	1	2	0.81	105	107	107	106.333	2
516	OKC-1 S02	V. acerifolia	4	5	0.43	85	86	87	86	2
36	PC96-B	V. rupestris	1	1	4.22	158	158	157	157.667	2
512	PC96-B	V. rupestris	2	5	5.67	234	235	235	234.667	2
147	SC23	V. girdiana	1	2	3.01	54	55	56	55	2
530	SC23	V. girdiana	2	5	3.65	47	49	49	48.3333	2
288	SC23	V. girdiana	3	3	3.67	64	65	67	65.3333	2
101	SC23	V. girdiana	4	1	4.48	51	50	52	51	2
496	SC33	V. girdiana	1	5	1.93	59	61	61	60.3333	2
82	SC33	V. girdiana	2	1	3.51	53	54	54	53.6667	2
172	SC33	V. girdiana	3	2	3.61	43	45	44	44	2
239	SC33	V. girdiana	4	3	2.95	49	51	50	50	2
158	SC42	V. girdiana	1	2	2.69	65	67	66	66	2
354	SC42	V. girdiana	2	4	4.34	38	40	40	39.3333	2
494	SC42	V. girdiana	3	5	2.41	50	51	53	51.3333	2
226	SC42	V. girdiana	4	3	4.35	50	51	51	50.6667	2
371	T 03-06 S03	V. champinii	1	4	1.43	38	40	40	39.3333	2
35	T 03-06 S03	V. champinii	2	1	1.5	35	37	35	35.6667	2
206	T 03-06 S03	V. champinii	3	2	2.11	40	42	41	41	2
319	T 03-08	V. candicans	1	3	1.99	32	33	32	32.3333	2
90	T 03-08	V. candicans	3	1	1.22	24	25	24	24.3333	2
531	T 03-08	V. candicans	4	5	1.2	53	54	53	53.3333	2
333	T 03-13	V. candicans	1	3	1.3	45	47	45	45.6667	2
422	T 03-13	V. candicans	2	4	1.5	54	56	56	55.3333	2
488	T 03-13	V. candicans	3	5	1.04	56	57	57	56.6667	2
195	T 03-13	V. candicans	4	2	1.14	108	110	109	109	2
368	T 03-15	V. rupestris	1	4	6.08	82	81	83	82	2
46	T 03-15	V. rupestris	2	1	8.72	81	82	82	81.6667	2
551	T 03-15	V. rupestris	3	5	4.68	73	72	74	73	2
259	T 03-15	V. rupestris	4	3	3.5	85	87	87	86.3333	2
360	T14	V. acerifolia	1	4	1.29	39	40	42	40.3333	2
303	T14	V. acerifolia	2	3	1.26	61	62	62	61.6667	2
477	T14	V. acerifolia	3	5	1.71	58	58	59	58.3333	2
56	T54	V. cinerea	1	1	1.51	35	35	36	35.3333	2
142	T54	V. cinerea	2	2	1.88	33	34	33	33.3333	2
309	T54	V. cinerea	3	3	1.88	31	31	32	31.3333	2
408	T54	V. cinerea	4	4	2.09	37	38	37	37.3333	2
420	T62	V. candicans	1	4	0.97	32	34	35	33.6667	2
15	T62	V. candicans	2	1	0.91	36	35	37	36	2
248	T62	V. candicans	3	3	2.2	22	21	23	22	2
141	T62	V. candicans	4	2	0.96	23	24	24	23.6667	2
557	TX14-081	V. candicans	1	5	1.55	56	56	57	56.3333	2
105	TX14-081	V. candicans	2	1	2.6	79	81	80	80	2
138	TX15-003	V. berlandieri	1	2	0.65	13	14	13	13.3333	2
86	TX15-003	V. berlandieri	3	1	0.56	30	31	31	30.6667	2
366	TX15-003	V. berlandieri	4	4	0.51	27	28	27	27.3333	2
543	TX15-059	V. berlandieri	1	5	1.18	34	35	34	34.3333	2
400	TX15-059	V. berlandieri	2	4	1.28	23	23	23	23	2
99	TX15-059	V. berlandieri	3	1	1.26	39	38	38	38.3333	2
306	TX15-059	V. berlandieri	4	3	0.64	29	30	29	29.3333	2
98	TX16-001	V. candicans	1	1	0.73	83	85	84	84	2
225	TX16-001	V. candicans	2	3	1.04	43	44	44	43.6667	2
404	TX16-001	V. candicans	3	4	1.65	43	44	44	43.6667	2
182	TX16-001	V. candicans	4	2	1.73	46	47	46	46.3333	2
136	TX16-016	V. berlandieri	3	2	2.39	50	52	51	51	2
555	TX16-016	V. berlandieri	3	5	2.05	49	51	50	50	2
352	TX16-016	V. berlandieri	4	4	3.78	23	24	23	23.3333	2
275	TX16-018	V. berlandieri	1	3	0.74	59	61	60	60	2
150	TX16-018	V. berlandieri	2	2	0.96	75	76	76	75.6667	2
419	TX16-022	V. berlandieri	1	4	0.65	123	125	124	124	2
250	TX16-022	V. berlandieri	2	3	0.55	95	97	97	96.3333	2
542	TX16-022	V. berlandieri	4	5	0.65	76	77	77	76.6667	2
102	TX16-024	V. candicans	1	1	1.49	38	39	38	38.3333	2
393	TX16-024	V. candicans	2	4	1.28	21	20	20	20.3333	2
126	TX16-024	V. candicans	3	2	2.17	48	49	49	48.6667	2
265	TX16-024	V. candicans	4	3	1.5	51	50	52	51	2
297	TX16-032	V. berlandieri	3	3	0.44	28	29	30	29	2
112	TX16-068	V. vulpina	1	1	0.36	20	21	21	20.6667	2
168	TX16-068	V. vulpina	2	2	1.17	25	26	26	25.6667	2
387	TX43-01	V. berlandieri	1	4	0.65	95	97	97	96.3333	2
264	TX43-01	V. berlandieri	2	3	1.05	64	66	65	65	2
70	TX43-01	V. berlandieri	3	1	0.61	66	65	68	66.3333	2
532	TX43-01	V. berlandieri	4	5	0.64	61	62	62	61.6667	2
20	TXNM081	V. arizonica	1	1	1.83	31	32	32	31.6667	2
451	TXNM081	V. arizonica	2	5	2.99	34	34	35	34.3333	2
345	TXNM081	V. arizonica	3	4	1.72	35	36	34	35	2
299	TXNM081	V. arizonica	4	3	3.11	51	53	53	52.3333	2
439	TXNM0810	V. arizonica	1	4	3.54	32	34	34	33.3333	2
486	TXNM0810	V. arizonica	2	5	2.38	32	34	34	33.3333	2
25	TXNM0810	V. arizonica	3	1	1.63	65	67	66	66	2
164	TXNM0810	V. arizonica	4	2	1.77	49	50	50	49.6667	2
100	TXNM0811	V. arizonica	1	1	1.96	54	54	54	54	2
116	TXNM0811	V. arizonica	2	2	2	52	54	52	52.6667	2
554	TXNM0811	V. arizonica	3	5	3.29	44	45	46	45	2
289	TXNM0811	V. arizonica	4	3	1.82	54	53	54	53.6667	2
66	TXNM0813	V. arizonica	1	1	1.08	78	79	78	78.3333	2
173	TXNM0813	V. arizonica	2	2	2.37	58	59	58	58.3333	2
509	TXNM0813	V. arizonica	4	5	2.09	50	52	52	51.3333	2
23	TXNM0816	V. arizonica	1	1	1.69	67	69	68	68	2
445	TXNM0816	V. arizonica	2	4	2.46	58	60	61	59.6667	2
510	TXNM0816	V. arizonica	3	5	2.02	23	24	25	24	2
193	TXNM0816	V. arizonica	4	2	1.27	50	51	52	51	2
213	TXNM0821	V. riparia	2	2	2.42	12	12	13	12.3333	2
30	TXNM0821	V. riparia	4	1	1.28	22	21	23	22	2
170	TXNM0824	V. riparia	1	2	1.22	47	48	48	47.6667	2
358	TXNM0824	V. riparia	2	4	1.81	27	28	27	27.3333	2
16	TXNM0824	V. riparia	3	1	1.1	20	21	21	20.6667	2
384	TXNM085	V. arizonica	1	4	5.95	23	23	24	23.3333	2
160	TXNM085	V. arizonica	2	2	3.04	30	32	31	31	2
314	TXNM085	V. arizonica	3	3	2.7	49	50	50	49.6667	2
8	TXNM085	V. arizonica	4	1	7.87	35	34	36	35	2
261	TXNM088	V. berlandieri	1	3	3.4	49	50	48	49	2
427	TXNM088	V. berlandieri	2	4	7.11	35	36	37	36	2
166	TXNM088	V. berlandieri	3	2	5.2	28	29	28	28.3333	2
64	TXNM088	V. berlandieri	4	1	5.08	29	30	30	29.6667	2
134	TXNM089	V. arizonica	2	2	5.8	45	47	47	46.3333	2
231	TXNM089	V. arizonica	3	3	2.62	59	61	60	60	2
31	TXNM089	V. arizonica	4	1	3.46	50	52	50	50.6667	2
346	UT12-075	V. girdiana	1	4	1.27	48	50	49	49	2
277	UT12-075	V. girdiana	2	3	3.68	56	56	56	56	2
209	UT12-075	V. girdiana	3	2	0.62	53	52	55	53.3333	2
109	UT12-075	V. girdiana	4	1	2.28	60	62	61	61	2
74	V17-96	V. vulpina	1	1	2.4	76	78	79	77.6667	2
218	V17-96	V. vulpina	2	2	1.47	98	99	101	99.3333	2
479	V17-96	V. vulpina	3	5	1.95	91	93	93	92.3333	2
310	V17-96	V. vulpina	4	3	1.84	88	90	91	89.6667	2
113	V2	V. aestivalis	4	2	0.36	77	79	79	78.3333	2
550	V23-98	V. riparia	1	5	1.99	43	42	44	43	2
45	V23-98	V. riparia	2	1	2.08	29	30	29	29.3333	2
355	V23-98	V. riparia	3	4	1.88	36	36	37	36.3333	2
161	V23-98	V. riparia	4	2	2.38	13	12	14	13	2
39	Vru 10	V. rupestris	1	1	2.32	133	135	134	134	2
412	Vru 10	V. rupestris	3	4	2.19	217	216	216	216.333	2
79	140 Ru	control	3	1	0.86	14	14	15	14.3333	2
202	140 Ru	control	4	2	1.89	27	28	28	27.6667	2
381	140 Ru	control	1	4	5.12	23	24	23	23.3333	2
481	140 Ru	control	2	5	1.39	20	21	20	20.3333	2
302	44-53M	control	1	3	0.85	45	47	46	46	2
38	44-53M	control	4	1	1.44	34	35	34	34.3333	2
398	44-53M	control	2	4	1.99	127	127	128	127.333	2
34	A01-30	V. labrusca	2	1	1.31	230	230	230	230	3
165	A01-30	V. labrusca	3	2	1.18	168	168	169	168.333	3
213	A01-30	V. labrusca	4	2	1.58	214	213	214	213.667	3
245	A20	V. arizonica	1	3	2.16	71	71	72	71.3333	3
145	A20	V. arizonica	2	2	1.35	62	62	62	62	3
17	A20	V. arizonica	3	1	2.28	70	71	71	70.6667	3
25	A55 female	V. arizonica	1	1	1.7	144	145	145	144.667	3
137	A55 female	V. arizonica	2	2	0.55	173	174	174	173.667	3
107	A55 female	V. arizonica	3	2	0.69	94	95	95	94.6667	3
258	A55 female	V. arizonica	4	3	2.39	122	123	122	122.333	3
223	ANU16	V. arizonica	1	3	2.89	117	117	117	117	3
180	ANU16	V. arizonica	2	2	1.44	81	80	81	80.6667	3
39	ANU16	V. arizonica	3	1	2.84	97	97	97	97	3
65	ANU16	V. arizonica	4	1	1.16	102	102	102	102	3
199	ANU18	V. arizonica	1	2	3.56	144	144	145	144.333	3
110	ANU18	V. arizonica	2	2	3.9	121	121	121	121	3
77	ANU18	V. arizonica	3	1	2.85	106	107	106	106.333	3
184	ANU18	V. arizonica	4	2	3.49	170	170	170	170	3
133	ANU29	V. arizonica	1	2	1.83	133	134	133	133.333	3
63	ANU29	V. arizonica	2	1	1.36	121	121	121	121	3
239	ANU29	V. arizonica	4	3	0.47	112	112	112	112	3
238	ANU45	V. arizonica	1	3	1.97	225	225	225	225	3
244	ANU45	V. arizonica	2	3	1.23	223	223	223	223	3
149	ANU45	V. arizonica	3	2	2.61	260	260	261	260.333	3
51	ANU45	V. arizonica	4	1	1.99	200	202	200	200.667	3
264	ANU49	V. arizonica	1	3	1.87	140	140	140	140	3
21	ANU49	V. arizonica	2	1	2.01	219	220	220	219.667	3
113	ANU49	V. arizonica	3	2	1.53	164	165	165	164.667	3
71	ANU49	V. arizonica	4	1	2.78	157	157	158	157.333	3
237	ANU50	V. arizonica	1	3	1.12	66	67	66	66.3333	3
50	ANU50	V. arizonica	2	1	1.64	63	63	63	63	3
160	ANU50	V. arizonica	3	2	2.36	97	96	98	97	3
178	ANU50	V. arizonica	4	2	1.51	56	56	56	56	3
141	ANU57	V. arizonica	1	2	2.3	148	149	150	149	3
66	ANU57	V. arizonica	2	1	2.38	130	131	131	130.667	3
42	ANU57	V. arizonica	3	1	3.13	149	149	149	149	3
231	ANU57	V. arizonica	4	3	3.87	90	90	90	90	3
15	ANU66	V. arizonica	1	1	1.47	116	116	117	116.333	3
162	ANU66	V. arizonica	2	2	0.75	148	149	149	148.667	3
29	ANU66	V. arizonica	3	1	1.29	100	100	100	100	3
203	ANU66	V. arizonica	4	2	0.38	119	120	120	119.667	3
218	ANU69	V. arizonica	1	3	1.86	176	177	177	176.667	3
179	ANU69	V. arizonica	2	2	1	291	291	291	291	3
35	ANU69	V. arizonica	3	1	2.26	234	234	233	233.667	3
208	ANU69	V. arizonica	4	2	1.57	223	223	223	223	3
61	ANU77	V. arizonica	1	1	0.56	37	37	37	37	3
224	ANU77	V. arizonica	2	3	3.61	31	31	31	31	3
155	ANU77	V. arizonica	3	2	0.73	41	41	41	41	3
94	AZ11-109	V. arizonica	1	2	0.65	121	122	122	121.667	3
54	AZ11-109	V. arizonica	2	1	1.07	89	89	89	89	3
185	AZ11-109	V. arizonica	3	2	0.65	66	66	66	66	3
144	b42-11	V. cinerea	1	2	1.2	85	85	85	85	3
230	b42-11	V. cinerea	2	3	0.98	78	78	78	78	3
16	b42-11	V. cinerea	3	1	0.79	112	112	112	112	3
129	berlandieri 9031	V. berlandieri	1	2	1.27	90	90	90	90	3
115	berlandieri 9031	V. berlandieri	2	2	1.04	54	55	54	54.3333	3
234	berlandieri 9031	V. berlandieri	3	3	2.16	59	59	59	59	3
76	berlandieri 9031	V. berlandieri	4	1	1.36	45	45	45	45	3
47	C12-93-A	V. longii	1	1	0.47	237	238	238	237.667	3
215	C12-93-A	V. longii	2	2	1.04	183	183	184	183.333	3
157	C12-93-A	V. longii	3	2	1.16	133	134	134	133.667	3
104	C20-93-A	V. monticola	1	2	1.03	44	44	45	44.3333	3
57	C20-93-A	V. monticola	2	1	0.82	90	90	90	90	3
142	C20-93-A	V. monticola	3	2	0.82	27	27	27	27	3
271	C20-93-A	V. monticola	4	3	0.79	71	71	71	71	3
26	C78-95	V. californica	1	1	0.98	109	109	109	109	3
253	C78-95	V. californica	2	3	1.17	88	88	88	88	3
68	C78-95	V. californica	3	1	0.7	101	101	100	100.667	3
97	C78-95	V. californica	4	2	1.15	117	118	118	117.667	3
117	candicans 9003	V. candicans	1	2	1.54	78	78	78	78	3
228	candicans 9003	V. candicans	2	3	1.37	57	57	57	57	3
30	candicans 9003	V. candicans	3	1	1.15	76	77	76	76.3333	3
181	GC1	V. arizonica	1	2	1.28	134	135	135	134.667	3
198	GC1	V. arizonica	2	2	1.94	74	74	74	74	3
1	GC1	V. arizonica	3	1	1.56	114	115	115	114.667	3
2	GC1	V. arizonica	4	1	1.17	112	112	112	112	3
174	Haines City	V. shuttleworthii	1	2	1.31	46	45	46	45.6667	3
205	Haines City	V. shuttleworthii	2	2	1.59	37	37	37	37	3
8	Haines City	V. shuttleworthii	3	1	1.92	32	32	32	32	3
3	Haines City	V. shuttleworthii	4	1	1.02	60	60	60	60	3
89	KS14-036	V. riparia	1	1	1.51	73	73	73	73	3
197	KS14-036	V. riparia	2	2	0.4	71	71	71	71	3
55	KS14-036	V. riparia	3	1	0.86	72	72	72	72	3
98	KS14-036	V. riparia	4	2	0.97	99	99	100	99.3333	3
255	KS14-043	V. riparia	1	3	0.86	51	51	51	51	3
64	KS14-043	V. riparia	2	1	0.91	46	46	46	46	3
243	KS14-043	V. riparia	3	3	0.77	54	54	54	54	3
176	KS14-043	V. riparia	4	2	1.56	62	62	62	62	3
83	longii 9018	V. longii	1	1	3.62	34	34	34	34	3
125	longii 9018	V. longii	3	2	3.41	40	40	41	40.3333	3
138	longii 9018	V. longii	4	2	2.88	40	40	40	40	3
43	longii 9035	V. longii	1	1	2.94	45	46	46	45.6667	3
211	longii 9035	V. longii	2	2	3.32	29	29	29	29	3
233	longii 9035	V. longii	2	3	1.68	44	44	43	43.6667	3
114	longii 9035	V. longii	3	2	1.46	36	35	36	35.6667	3
263	longii 9035	V. longii	4	3	2.06	35	35	35	35	3
268	monticola 9040	V. monticola	1	3	1.6	17	17	17	17	3
44	monticola 9040	V. monticola	2	1	1.04	33	33	33	33	3
132	monticola 9040	V. monticola	3	2	0.89	35	35	35	35	3
248	monticola 9040	V. monticola	4	3	2.1	37	37	38	37.3333	3
222	NC9	V. californica	2	3	0.62	144	144	144	144	3
37	NC9	V. californica	3	1	1.34	103	103	104	103.333	3
169	NC9	V. californica	4	2	0.24	130	130	130	130	3
67	NM11-044a	V. arizonica	2	1	0.43	164	164	164	164	3
270	NM11-044a	V. arizonica	3	3	0.6	141	142	142	141.667	3
28	NM11-044a	V. arizonica	4	1	0.19	155	156	156	155.667	3
265	NM11-047	V. arizonica	1	3	0.7	92	93	92	92.3333	3
130	NM11-047	V. arizonica	2	2	1.1	57	57	57	57	3
46	NM11-047	V. arizonica	3	1	1.49	102	102	103	102.333	3
251	NM11-047	V. arizonica	4	3	0.53	62	62	62	62	3
23	NM12-111	V. riparia	1	1	3.23	51	50	52	51	3
140	NM12-111	V. riparia	2	2	2.97	60	60	60	60	3
256	NM12-111	V. riparia	3	3	3.39	24	24	24	24	3
167	NM12-111	V. riparia	4	2	3.53	19	19	19	19	3
204	NM12-114	V. riparia	1	2	0.32	152	152	152	152	3
193	NM12-114	V. riparia	2	2	2.77	116	116	116	116	3
20	NM12-114	V. riparia	3	1	2.28	85	85	85	85	3
122	NM12-114	V. riparia	4	2	1.32	154	155	154	154.333	3
126	NM12-119	V. riparia	1	2	1.91	112	112	112	112	3
56	NM12-119	V. riparia	2	1	1.8	58	58	58	58	3
210	NM12-119	V. riparia	3	2	1.75	120	120	120	120	3
95	NM12-119	V. riparia	4	2	2	88	88	88	88	3
152	OK12-008	V. cinerea	1	2	1.89	236	236	236	236	3
6	OK12-008	V. cinerea	2	1	1.12	104	104	104	104	3
188	OK12-008	V. cinerea	4	2	1.29	136	135	136	135.667	3
166	OK12-016	V. acerifolia	1	2	0.83	62	62	63	62.3333	3
202	OK12-016	V. acerifolia	2	2	0.9	69	69	69	69	3
18	OK12-016	V. acerifolia	3	1	0.86	43	42	44	43	3
164	OK12-016	V. acerifolia	4	2	1.1	58	58	58	58	3
170	OK14-005	V. acerifolia	1	2	2.46	68	68	68	68	3
219	OK14-005	V. acerifolia	2	3	2.59	75	75	75	75	3
220	OK14-005	V. acerifolia	3	3	1.93	91	90	91	90.6667	3
48	OK14-005	V. acerifolia	4	1	1.78	73	73	73	73	3
266	OK14-006	V. acerifolia	1	3	1.38	33	33	33	33	3
177	OK14-006	V. acerifolia	2	2	1.3	44	44	44	44	3
10	OK14-006	V. acerifolia	3	1	0.84	34	34	34	34	3
260	OK14-006	V. acerifolia	4	3	1.73	28	28	29	28.3333	3
80	OKC-1 S02	V. acerifolia	1	1	0.33	182	182	182	182	3
163	OKC-1 S02	V. acerifolia	2	2	1.33	139	140	139	139.333	3
123	OKC-1 S02	V. acerifolia	3	2	0.94	172	172	172	172	3
257	OKC-1 S02	V. acerifolia	4	3	0.87	159	160	159	159.333	3
92	PC96-B	V. rupestris	1	2	0.98	282	282	283	282.333	3
70	PC96-B	V. rupestris	2	1	0.84	190	190	191	190.333	3
81	PC96-B	V. rupestris	3	1	0.8	207	208	207	207.333	3
225	PC96-B	V. rupestris	4	3	1.43	165	165	165	165	3
60	SC12	V. girdiana	1	1	3.21	46	46	46	46	3
116	SC12	V. girdiana	2	2	4.8	39	39	39	39	3
214	SC12	V. girdiana	3	2	2.52	24	24	24	24	3
59	SC2	V. girdiana	1	1	2	63	63	63	63	3
226	SC2	V. girdiana	2	3	1.32	55	55	55	55	3
103	SC2	V. girdiana	3	2	1.62	49	49	49	49	3
182	SC26	V. girdiana	1	2	1.31	158	159	160	159	3
93	SC26	V. girdiana	2	2	2.44	111	112	111	111.333	3
195	SC26	V. girdiana	4	2	2.44	123	123	124	123.333	3
131	T 03-01 S01	V. berlandieri	1	2	1.07	91	91	92	91.3333	3
62	T 03-01 S01	V. berlandieri	2	1	0.42	114	115	115	114.667	3
249	T 03-01 S01	V. berlandieri	3	3	1.26	81	81	81	81	3
269	T 03-01 S01	V. berlandieri	4	3	1.53	72	73	72	72.3333	3
252	T 03-02 S01	V. monticola	1	3	1.13	53	54	53	53.3333	3
121	T 03-02 S01	V. monticola	2	2	0.53	67	67	67	67	3
241	T 03-02 S01	V. monticola	3	3	0.95	91	91	91	91	3
13	T 03-02 S01	V. monticola	4	1	0.87	50	50	50	50	3
40	T 03-05	V. candicans	1	1	1.87	60	60	60	60	3
118	T 03-05	V. candicans	2	2	1.44	53	53	53	53	3
267	T 03-05	V. candicans	3	3	1.06	81	81	81	81	3
22	T 03-05	V. candicans	4	1	1.59	78	78	77	77.6667	3
58	T23	V. berlandieri	1	1	1.08	81	81	81	81	3
101	T23	V. berlandieri	2	2	0.97	63	63	63	63	3
261	T23	V. berlandieri	3	3	1.12	77	78	77	77.3333	3
143	T23	V. berlandieri	4	2	1.37	90	90	90	90	3
119	T56	V. candicans	1	2	3.51	48	48	48	48	3
240	T56	V. candicans	2	3	2.78	46	45	46	45.6667	3
49	T56	V. candicans	3	1	2.73	49	50	50	49.6667	3
216	TX15-063	V. berlandieri	1	3	1.25	43	43	43	43	3
156	TX15-063	V. berlandieri	2	2	0.37	82	82	82	82	3
31	TX15-063	V. berlandieri	3	1	1.15	55	55	55	55	3
147	TX16-018	V. berlandieri	1	2	1.65	100	100	100	100	3
236	TX16-018	V. berlandieri	2	3	1.9	136	137	137	136.667	3
221	TX16-018	V. berlandieri	3	3	2.29	89	90	90	89.6667	3
14	TX16-018	V. berlandieri	4	1	2.47	73	73	73	73	3
45	TX16-035	V. berlandieri	1	1	1.03	86	87	86	86.3333	3
96	TX16-035	V. berlandieri	2	2	0.9	76	76	76	76	3
186	TX16-035	V. berlandieri	3	2	1.92	55	55	56	55.3333	3
105	TX16-065	V. berlandieri	1	2	1.53	150	150	150	150	3
72	TX16-065	V. berlandieri	2	1	0.6	196	195	196	195.667	3
247	TX16-065	V. berlandieri	3	3	1.11	191	191	191	191	3
128	TX16-065	V. berlandieri	4	2	1.71	143	143	144	143.333	3
154	TXNM0812	V. arizonica	1	2	1.75	116	117	116	116.333	3
206	TXNM0812	V. arizonica	2	2	2.02	106	106	106	106	3
9	TXNM0812	V. arizonica	3	1	1.76	136	136	137	136.333	3
146	TXNM0812	V. arizonica	4	2	0.71	146	146	147	146.333	3
192	TXNM0821	V. riparia	1	2	1.2	27	27	27	27	3
136	TXNM0821	V. riparia	2	2	2.56	69	69	69	69	3
7	TXNM0821	V. riparia	3	1	2.14	36	36	36	36	3
194	TXNM0821	V. riparia	4	2	0.08	32	32	32	32	3
217	TXNM0823	V. riparia	1	3	1.22	80	80	80	80	3
246	TXNM0823	V. riparia	2	3	2.9	90	90	91	90.3333	3
168	TXNM0823	V. riparia	3	2	1.5	85	85	85	85	3
33	TXNM0823	V. riparia	4	1	2.25	133	134	134	133.667	3
11	TXNM086	V. arizonica	1	1	2.6	170	170	170	170	3
151	TXNM086	V. arizonica	2	2	2.72	132	133	132	132.333	3
41	TXNM086	V. arizonica	3	1	2.82	153	153	154	153.333	3
254	TXNM086	V. arizonica	4	3	2.64	124	124	124	124	3
5	UT12-067	V. arizonica	1	1	1.97	174	175	175	174.667	3
189	UT12-067	V. arizonica	2	2	2.05	188	189	189	188.667	3
148	UT12-067	V. arizonica	3	2	1.6	180	181	180	180.333	3
191	UT12-067	V. arizonica	4	2	1.44	111	112	111	111.333	3
74	V1	V. aestivalis	1	1	1.31	94	94	94	94	3
250	V1	V. aestivalis	2	3	1.61	107	108	107	107.333	3
84	V1	V. aestivalis	3	1	3.57	130	130	131	130.333	3
100	V1	V. aestivalis	4	2	1.89	96	97	97	96.6667	3
232	Vru 10	V. rupestris	1	3	2.1	179	180	179	179.333	3
12	Vru 10	V. rupestris	2	1	2.38	163	164	164	163.667	3
209	Vru 10	V. rupestris	3	2	0.7	161	161	161	161	3
158	Vru 10	V. rupestris	4	2	1.78	220	220	220	220	3
161	Vru 108	V. rupestris	1	2	1.42	229	230	230	229.667	3
38	Vru 108	V. rupestris	2	1	0.91	298	299	299	298.667	3
207	Vru 108	V. rupestris	3	2	1.79	130	130	130	130	3
172	Vru 108	V. rupestris	4	2	1.56	161	161	161	161	3
135	Vru 110	V. rupestris	1	2	1.69	224	224	224	224	3
19	Vru 110	V. rupestris	2	1	2	273	273	273	273	3
175	Vru 110	V. rupestris	3	2	1.75	281	281	282	281.333	3
190	Vru 110	V. rupestris	4	2	1.4	198	199	198	198.333	3
124	Vru 94	V. rupestris	1	2	1.16	189	190	190	189.667	3
27	Vru 94	V. rupestris	3	1	1.44	121	121	122	121.333	3
106	Vru 94	V. rupestris	4	2	1.6	184	184	185	184.333	3
79	140 Ru	control	4	1	1.56	43	43	43	43	3
85	140 Ru	control	3	1	2.04	59	60	59	59.3333	3
120	140 Ru	control	1	2	2.11	63	63	63	63	3
212	140 Ru	control	2	2	2.19	54	55	54	54.3333	3
24	44-53M	control	4	1	1.62	197	198	198	197.667	3
52	44-53M	control	2	1	1.73	349	350	349	349.333	3
153	44-53M	control	1	2	1.1	207	208	209	208	3
242	44-53M	control	3	3	1.63	282	282	284	282.667	3
73	St. George	control	4	1	1.16	84	85	84	84.3333	3
91	St. George	control	3	1	1.54	90	90	90	90	3
127	St. George	control	1	2	1.71	79	80	79	79.3333	3
262	St. George	control	2	3	1.29	73	74	73	73.3333	3
189	A. de Serres	V. rupestris	1	2	0.91	106	106	107	106.333	4
58	A. de Serres	V. rupestris	2	1	0.26	153	153	153	153	4
222	A14 female	V. arizonica	1	3	2.72	59	60	60	59.6667	4
170	A14 female	V. arizonica	2	2	3.49	105	105	105	105	4
3	A14 female	V. arizonica	3	1	1.96	101	102	100	101	4
236	A14 female	V. arizonica	4	3	2.82	117	118	117	117.333	4
141	A15	V. arizonica	1	2	1.49	103	103	103	103	4
205	A15	V. arizonica	2	3	1.36	92	92	92	92	4
220	A15	V. arizonica	3	3	1.52	127	127	127	127	4
63	A15	V. arizonica	4	1	1.81	90	90	90	90	4
62	A18	V. arizonica	1	1	1.23	55	55	55	55	4
193	A18	V. arizonica	2	2	2.93	45	45	45	45	4
221	A18	V. arizonica	3	3	5.4	54	54	54	54	4
176	A18	V. arizonica	4	2	3.57	56	57	57	56.6667	4
25	A20	V. arizonica	1	1	3.17	58	58	58	58	4
143	A20	V. arizonica	2	2	2.39	67	67	67	67	4
284	A20	V. arizonica	3	3	2.2	36	35	36	35.6667	4
14	A20	V. arizonica	4	1	3.81	57	57	57	57	4
95	A22 female	V. arizonica	1	1	2.37	174	174	175	174.333	4
131	A22 female	V. arizonica	2	2	1.7	110	110	110	110	4
274	A22 female	V. arizonica	3	3	2.76	95	95	96	95.3333	4
104	A24	V. arizonica	1	2	4.28	44	44	44	44	4
65	A24	V. arizonica	2	1	3.45	60	60	60	60	4
242	A24	V. arizonica	3	3	3.41	71	71	71	71	4
107	A24	V. arizonica	4	2	4	38	38	38	38	4
267	A27 female	V. arizonica	1	3	0.8	79	79	79	79	4
297	A27 female	V. arizonica	2	3	0.99	136	136	137	136.333	4
28	A27 female	V. arizonica	3	1	1.42	119	119	120	119.333	4
120	A27 female	V. arizonica	4	2	1.33	99	100	100	99.6667	4
198	A3	V. arizonica	1	2	3.35	74	74	74	74	4
4	A3	V. arizonica	2	1	2.82	55	55	55	55	4
213	A3	V. arizonica	3	3	3.26	40	40	40	40	4
182	A3	V. arizonica	4	2	4.07	44	44	44	44	4
94	A34	V. arizonica	1	1	2.03	56	56	56	56	4
127	A34	V. arizonica	2	2	1.57	71	71	71	71	4
247	A34	V. arizonica	3	3	4.7	56	56	56	56	4
246	A34	V. arizonica	4	3	3.64	70	70	70	70	4
137	A42 female	V. arizonica	1	2	1.62	61	61	61	61	4
249	A42 female	V. arizonica	2	3	2.46	51	51	51	51	4
92	A42 female	V. arizonica	3	1	2.99	58	58	58	58	4
115	A42 female	V. arizonica	4	2	2.5	49	49	50	49.3333	4
8	A52 female	V. arizonica	1	1	2.06	110	111	111	110.667	4
238	A52 female	V. arizonica	2	3	2.26	107	107	107	107	4
54	A52 female	V. arizonica	3	1	1.81	92	93	92	92.3333	4
102	A52 female	V. arizonica	4	2	2.31	126	127	127	126.667	4
270	A56	V. arizonica	1	3	2.61	56	56	56	56	4
105	A56	V. arizonica	2	2	3.44	66	66	66	66	4
116	A56	V. arizonica	3	2	2.29	36	36	36	36	4
70	A56	V. arizonica	4	1	2.3	73	73	73	73	4
97	ANU11	V. arizonica	1	1	2.42	104	104	104	104	4
290	ANU11	V. arizonica	2	3	2.08	121	122	121	121.333	4
146	ANU11	V. arizonica	3	2	2.77	91	91	91	91	4
96	ANU11	V. arizonica	4	1	1.74	100	100	100	100	4
194	ANU21	V. arizonica	1	2	1.39	17	17	17	17	4
228	ANU21	V. arizonica	2	3	1.77	14	14	14	14	4
15	ANU21	V. arizonica	3	1	1.76	34	34	34	34	4
210	ANU21	V. arizonica	4	3	0.76	18	18	18	18	4
30	ANU29	V. arizonica	1	1	1.25	87	87	87	87	4
218	ANU29	V. arizonica	2	3	1.25	85	86	86	85.6667	4
204	ANU29	V. arizonica	3	3	1.9	88	88	88	88	4
130	ANU29	V. arizonica	4	2	1.83	85	86	86	85.6667	4
202	ANU3	V. arizonica	1	3	1.1	65	65	65	65	4
230	ANU3	V. arizonica	2	3	2.94	68	68	69	68.3333	4
64	ANU3	V. arizonica	3	1	3.07	80	81	81	80.6667	4
165	ANU3	V. arizonica	4	2	3.83	53	53	54	53.3333	4
254	ANU4	V. arizonica	1	3	2.29	64	64	64	64	4
118	ANU4	V. arizonica	2	2	2.72	84	85	85	84.6667	4
68	ANU4	V. arizonica	3	1	2.92	65	65	65	65	4
253	ANU4	V. arizonica	4	3	2.97	63	64	63	63.3333	4
60	ANU58	V. riparia	1	1	0.92	109	110	110	109.667	4
59	ANU58	V. riparia	2	1	2.09	65	65	65	65	4
229	ANU58	V. riparia	3	3	1.71	92	92	93	92.3333	4
160	ANU58	V. riparia	4	2	1.88	62	63	63	62.6667	4
184	ANU6	V. arizonica	1	2	1.43	44	44	44	44	4
20	ANU6	V. arizonica	2	1	1.93	59	59	59	59	4
183	ANU6	V. arizonica	3	2	2.04	48	48	49	48.3333	4
223	ANU6	V. arizonica	4	3	2.38	70	70	70	70	4
119	ANU67	V. arizonica	1	2	1.34	60	60	60	60	4
69	ANU67	V. arizonica	2	1	1.26	68	68	68	68	4
298	ANU67	V. arizonica	3	3	2.04	84	84	84	84	4
71	ANU67	V. arizonica	4	1	1.6	54	54	54	54	4
159	ANU68	V. arizonica	1	2	1.84	163	164	164	163.667	4
287	ANU68	V. arizonica	2	3	0.79	134	134	134	134	4
83	ANU68	V. arizonica	3	1	1.26	111	111	111	111	4
174	AZ11-006	V. arizonica	1	2	2.92	103	103	103	103	4
175	AZ11-006	V. arizonica	2	2	4.29	79	79	80	79.3333	4
206	AZ11-006	V. arizonica	3	3	5.78	86	86	87	86.3333	4
43	AZ11-006	V. arizonica	4	1	2.85	126	126	126	126	4
243	AZ11-107	V. arizonica	1	3	0.29	22	22	22	22	4
82	AZ11-107	V. arizonica	2	1	0.82	16	17	16	16.3333	4
7	b42-34	V. cinerea	2	1	1.85	129	129	130	129.333	4
37	b42-34	V. cinerea	3	1	1.47	88	88	88	88	4
199	b42-34	V. cinerea	4	2	1	105	105	105	105	4
233	b44-22	V. cinerea	2	3	1.91	26	26	26	26	4
224	b45-26	V. cinerea	1	3	2.61	23	23	23	23	4
195	b45-26	V. cinerea	2	2	1.84	56	57	56	56.3333	4
33	b45-26	V. cinerea	3	1	1.53	60	60	60	60	4
29	b45-26	V. cinerea	4	1	2.07	17	17	17	17	4
273	C10-93-A	V. champinii	1	3	0.75	28	28	28	28	4
147	C10-93-A	V. champinii	2	2	0.35	90	90	90	90	4
72	C10-93-A	V. champinii	3	1	0.46	48	49	49	48.6667	4
288	C118-95	V. californica	1	3	1.74	67	67	67	67	4
40	C118-95	V. californica	2	1	1.56	40	40	40	40	4
264	C118-95	V. californica	3	3	1.23	22	22	22	22	4
169	C12-94	V. arizonica	1	2	2.85	43	43	43	43	4
227	C12-94	V. arizonica	2	3	2.01	34	34	34	34	4
214	C12-94	V. arizonica	3	3	3.09	33	33	33	33	4
17	C12-94	V. arizonica	4	1	2.74	49	50	50	49.6667	4
45	C20-94	V. arizonica	1	1	2.99	111	111	111	111	4
190	C20-94	V. arizonica	2	2	1.9	138	139	138	138.333	4
186	C20-94	V. arizonica	3	2	3.47	153	154	153	153.333	4
203	C20-94	V. arizonica	4	3	3.22	111	112	111	111.333	4
226	C30-94	V. arizonica	1	3	2.25	58	58	58	58	4
179	C30-94	V. arizonica	2	2	3.07	56	56	56	56	4
34	C30-94	V. arizonica	3	1	4.47	53	54	53	53.3333	4
211	C30-94	V. arizonica	4	3	3.24	65	65	65	65	4
215	candicans 9001	V. candicans	3	3	2.72	31	31	31	31	4
196	candicans 9003	V. candicans	1	2	2.56	54	55	55	54.6667	4
212	candicans 9003	V. candicans	2	3	3.9	20	20	20	20	4
6	candicans 9003	V. candicans	3	1	3.53	32	32	32	32	4
181	candicans 9003	V. candicans	4	2	2.49	51	52	52	51.6667	4
167	GC1	V. arizonica	1	2	2.2	81	81	82	81.3333	4
5	GC1	V. arizonica	2	1	1.61	99	99	99	99	4
2	GC1	V. arizonica	3	1	1.4	85	85	85	85	4
208	GC1	V. arizonica	4	3	2.57	90	90	90	90	4
1	GC2	V. arizonica	1	1	1.4	69	69	69	69	4
171	GC2	V. arizonica	2	2	1.27	82	82	82	82	4
197	GC2	V. arizonica	3	2	1.52	69	69	69	69	4
225	GC2	V. arizonica	4	3	1.42	61	61	61	61	4
101	GC3	V. arizonica	1	1	1.4	56	56	56	56	4
162	GC3	V. arizonica	2	2	1.51	34	34	34	34	4
293	GC3	V. arizonica	3	3	0.85	75	76	76	75.6667	4
265	GC4	V. arizonica	1	3	1.39	56	56	56	56	4
50	GC4	V. arizonica	2	1	1.2	72	72	72	72	4
56	GC5	V. arizonica	1	1	2.11	40	40	40	40	4
239	GC5	V. arizonica	2	3	0.62	61	62	62	61.6667	4
121	GC5	V. arizonica	3	2	0.89	43	43	43	43	4
55	GC5	V. arizonica	4	1	3.76	47	47	47	47	4
66	Haines City	V. shuttleworthii	1	1	2.38	28	28	28	28	4
135	Haines City	V. shuttleworthii	2	2	3.19	20	20	20	20	4
117	Haines City	V. shuttleworthii	3	2	3.55	23	23	23	23	4
269	Haines City	V. shuttleworthii	4	3	2.86	38	38	38	38	4
74	longii 9018	V. longii	1	1	3.65	13	12	13	12.6667	4
260	longii 9018	V. longii	2	3	2.01	6	6	6	6	4
126	longii 9018	V. longii	3	2	3.02	12	12	12	12	4
113	longii 9018	V. longii	4	2	2.9	13	13	13	13	4
26	NC16	V. californica	2	1	0.53	119	120	120	119.667	4
11	NC16	V. californica	3	1	1.41	96	96	96	96	4
151	NC16	V. californica	4	2	1.26	96	96	97	96.3333	4
153	NC44	V. californica	1	2	0.31	142	142	142	142	4
283	NC44	V. californica	3	3	0.81	179	179	180	179.333	4
140	NC44	V. californica	4	2	2.39	88	88	88	88	4
99	NC5	V. californica	1	1	2	87	87	87	87	4
275	NC5	V. californica	2	3	0.92	63	63	63	63	4
172	NC5	V. californica	3	2	3.91	124	124	124	124	4
98	NC5	V. californica	4	1	2.18	70	70	70	70	4
188	NM11-022	V. arizonica	1	2	3.85	57	57	57	57	4
216	NM11-022	V. arizonica	2	3	2.55	59	59	59	59	4
49	NM11-022	V. arizonica	3	1	2.03	53	53	54	53.3333	4
178	NM11-022	V. arizonica	4	2	2.4	52	52	52	52	4
67	NM11-026	V. arizonica	1	1	3	67	67	67	67	4
148	NM11-026	V. arizonica	2	2	2.1	77	76	76	76.3333	4
52	NM11-026	V. arizonica	3	1	2.83	65	65	66	65.3333	4
255	NM11-026	V. arizonica	4	3	2.35	79	79	80	79.3333	4
282	NM11-045	V. arizonica	1	3	3.55	68	68	68	68	4
142	NM11-045	V. arizonica	2	2	1.2	52	52	52	52	4
42	NM11-045	V. arizonica	3	1	1.66	76	76	76	76	4
24	NM11-045	V. arizonica	4	1	2.32	44	45	44	44.3333	4
149	NM11-050	V. arizonica	1	2	0.71	61	61	61	61	4
81	NM11-050	V. arizonica	2	1	1.47	34	34	34	34	4
248	NM11-050	V. arizonica	3	3	1.26	28	28	28	28	4
134	SC27	V. girdiana	1	2	1.69	39	39	39	39	4
272	SC27	V. girdiana	2	3	1.79	55	55	56	55.3333	4
27	SC39	V. girdiana	1	1	1.75	88	88	88	88	4
136	SC39	V. girdiana	1	2	4.31	54	54	54	54	4
262	SC39	V. girdiana	2	3	3.26	74	74	74	74	4
57	SC39	V. girdiana	3	1	5.21	73	72	73	72.6667	4
257	SC51	V. girdiana	1	3	2.75	74	75	75	74.6667	4
91	SC51	V. girdiana	2	1	1.54	72	72	72	72	4
111	SC51	V. girdiana	3	2	3.18	92	92	92	92	4
77	SC51	V. girdiana	4	1	2.2	71	72	72	71.6667	4
61	SC53	V. girdiana	1	1	3.93	52	52	52	52	4
31	SC53	V. girdiana	2	1	2.39	91	91	91	91	4
232	SC53	V. girdiana	3	3	3.22	65	65	65	65	4
191	SC53	V. girdiana	4	2	2.89	79	80	80	79.6667	4
154	SC9	V. girdiana	1	2	2.19	62	62	62	62	4
279	SC9	V. girdiana	2	3	2.05	64	64	65	64.3333	4
13	SC9	V. girdiana	3	1	1.76	66	66	66	66	4
138	SC9	V. girdiana	4	2	2.1	75	75	76	75.3333	4
84	T 03-05 S03	V. berlandieri	2	1	1.51	31	31	31	31	4
35	T 03-08	V. candicans	1	1	0.72	57	57	57	57	4
18	T1	V. doaniana	1	1	1.15	108	108	109	108.333	4
251	T1	V. doaniana	2	3	1.1	95	96	95	95.3333	4
180	T1	V. doaniana	3	2	3	98	99	99	98.6667	4
16	T1	V. doaniana	4	1	2.16	92	92	92	92	4
128	T39	V. candicans	1	2	1.67	34	34	34	34	4
289	T39	V. candicans	2	3	0.72	12	12	12	12	4
88	T39	V. candicans	3	1	2.47	28	29	29	28.6667	4
90	T39	V. candicans	4	1	1.96	14	14	14	14	4
276	T45	V. candicans	1	3	0.87	33	33	33	33	4
86	T45	V. candicans	2	1	1.3	61	61	62	61.3333	4
32	T56	V. candicans	1	1	2.42	71	71	71	71	4
219	T56	V. candicans	2	3	1.28	19	19	19	19	4
187	T56	V. candicans	3	2	2.99	22	22	22	22	4
217	T56	V. candicans	4	3	1.51	65	65	65	65	4
168	T64	V. candicans	1	2	2.4	33	33	33	33	4
39	T64	V. candicans	2	1	1.24	30	30	30	30	4
155	T64	V. candicans	3	2	1.58	22	22	22	22	4
281	T64	V. candicans	4	3	1.99	23	23	23	23	4
299	TX14-081	V. candicans	1	3	1.51	31	31	31	31	4
152	TX14-081	V. candicans	2	2	0.43	55	55	55	55	4
295	TX14-081	V. candicans	3	3	1.62	41	41	41	41	4
38	TX14-081	V. candicans	4	1	0.66	65	66	65	65.3333	4
133	TX16-006	V. candicans	1	2	0.45	64	64	65	64.3333	4
291	TX16-006	V. candicans	2	3	0.76	53	53	54	53.3333	4
36	TX16-006	V. candicans	3	1	1.06	42	42	42	42	4
259	TX16-026	V. berlandieri	2	3	0.84	73	73	73	73	4
87	TX16-026	V. berlandieri	4	1	1.74	49	49	49	49	4
280	TX16-032	V. berlandieri	1	3	2.29	20	20	20	20	4
51	TX16-032	V. berlandieri	4	1	0.91	57	58	58	57.6667	4
144	TX16-034	V. berlandieri	1	2	0.25	129	130	130	129.667	4
129	TX16-035	V. berlandieri	1	2	0.78	43	43	43	43	4
244	TX16-035	V. berlandieri	3	3	0.45	74	74	74	74	4
268	TX16-068	V. vulpina	1	3	1.33	57	57	57	57	4
53	TX16-068	V. vulpina	2	1	0.91	10	11	10	10.3333	4
241	TX16-068	V. vulpina	3	3	1.11	35	35	35	35	4
108	TX16-068	V. vulpina	4	2	1.45	9	9	9	9	4
76	TX67-03	V. monticola	2	1	0.57	13	13	13	13	4
231	TX67-03	V. monticola	4	3	1.33	26	26	26	26	4
200	TX9720	V. champinii	1	2	1.34	156	156	156	156	4
139	TX9720	V. champinii	2	2	1.2	135	136	136	135.667	4
294	TX9720	V. champinii	4	3	1.92	163	163	164	163.333	4
100	140 Ru	control	4	1	2.52	9	9	9	9	4
132	140 Ru	control	3	2	2.71	14	14	14	14	4
173	140 Ru	control	2	2	2.22	5	5	5	5	4
277	140 Ru	control	1	3	3.29	5	5	5	5	4
79	44-53M	control	3	1	2.99	169	169	170	169.333	4
110	44-53M	control	4	2	4.6	69	69	70	69.3333	4
234	44-53M	control	1	3	4.29	42	43	43	42.6667	4
261	44-53M	control	2	3	3.6	256	256	256	256	4
19	St. George	control	1	1	0.61	81	82	82	81.6667	4
21	St. George	control	2	1	1.95	18	18	18	18	4
166	St. George	control	4	2	1.75	12	12	12	12	4
