# Supplementary material for: The genetic basis of chloride exclusion in grapevines
Source: G3 (Bethesda). 2025 Jun 30;15(9):jkaf149. doi: 10.1093/g3journal/jkaf149 (PMC12405893; doi:10.1093/g3journal/jkaf149)
Supplement: jkaf149_Supplementary_Data [file jkaf149_supplementary_data.zip › Supplementary_Table_3_G3-2025-405758.xlsx]

## Sheet: Sheet1
Supplementary Table 3: Details for four trials conducted, including number of accessions screened, and timeline of each trial for GWA study
Year	Trial	Number of accessions	Cuttings collected	Salt treatment start	Salt treatment end
2023	1	141	5/31/2023	8/14/2023	2023-03-09
2023	2	128	6/29/2023	2023-12-09	2023-02-10
2024	3	61	5/29/2024	2024-12-08	2024-01-09
2024	4	69	6/26/2024	2024-09-09	9/30/2024
