# Supplementary material for: The genetic basis of chloride exclusion in grapevines
Source: G3 (Bethesda). 2025 Jun 30;15(9):jkaf149. doi: 10.1093/g3journal/jkaf149 (PMC12405893; doi:10.1093/g3journal/jkaf149)
Supplement: jkaf149_Supplementary_Data [file jkaf149_supplementary_data.zip › Supplementary_Table_4_G3-2025-405758.xlsx]

## Sheet: Sheet1
Supplementary Table 4: List of candidate genes for each SNP identified within a ±100 kb window surrounding each SNP on chromosome 2, 7, 8 and 9
chromosome	snp	gene	start	end	gene annotation
2	8523304	g052810	8433156	8433452	F-box family protein
2	8523304	g052820.	8437393	8442371	protein ABCI7, chloroplastic
2	8523304	g052830	8448084	8468087	protein phosphatase 2C family protein
2	8523304	g052840	8448258	8450429	pentatricopeptide repeat-containing protein At4g16390, chloroplastic
2	8523304	g052850	8489094	8502381	ubiquitin family protein
2	8523304	g052860	8503178	8504976	glycine cleavage system H protein, mitochondrial
2	8523304	g052870	8509815	8516583	putative serine/threonine protein kinase (ISS)
2	8523304	g052880	8535287	8549267	kinase family protein
2	8523304	g052890	8578454	8583532	protein NRT1/ PTR FAMILY 7.3-like
2	8523304	g052900	8584799	8611363	pyruvate kinase isozyme G, chloroplastic
7	21049011	g129680	20958558	20961930	LOB domain-containing protein 36-like
7	21049011	g129690	20967205	20967945	Lateral organ boundaries (LOB) domain family protein
7	21049011	g129700	20984698	20986797	LOB domain-containing protein 6
7	21049011	g129710	20990690	20994435	50S ribosomal protein L25, putative
7	21049011	g129720	20996105	21004156	mitogen-activated protein kinase kinase kinase 5-like
7	21049011	g129730	21010983	21012701	peroxidase family protein
7	21049011	g129740	21014178	21014885	protein WEAK CHLOROPLAST MOVEMENT UNDER BLUE LIGHT 1-like
7	21049011	g129750	21016532	21018456	patatin-like protein 2
7	21049011	g129760	21019693	21021928	patatin-like protein 2
7	21049011	g129770	21023877	21024990	cation/H(+) antiporter 15-like
7	21049011	g129780	21025002	21027142	cation/H+ exchanger 3
7	21049011	g129790	21030232	21033408	cation/H+ exchanger 3
7	21049011	g129800	21038906	21042890	phosphoglycerate mutase
7	21049011	g129810	21049566	21054895	CDPK-related kinase 5-like
7	21049011	g129820.	21056382	21061443	zinc finger CCCH domain-containing protein 62-like isoform X1
7	21049011	g129830	21064162	21066591	short-chain dehydrogenase/reductase family protein
7	21049011	g129840	21075524	21131323	transducin family protein
7	21049011	g129850	21133927	21138399	transcription factor
8	13602850	g144800	13514209	13519919	actin-depolymerizing factor family protein
8	13602850	g144810	13521554	13523872	putative pentatricopeptide repeat-containing protein At1g74580
8	13602850	g144820	13529056	13530306	zinc finger family protein
8	13602850	g144830	13532739	13533341	E3 ubiquitin-protein ligase RING1-like protein
8	13602850	g144840	13535996	13541911	UNC93-like protein 3
8	13602850	g144850	13544075	13544437	forkhead box protein G1
8	13602850	g144860	13544881	13548239	short-chain dehydrogenase TIC 32, chloroplastic-like
8	13602850	g144870	13574376	13584486	probable ADP-ribosylation factor GTPase-activating protein AGD6
8	13602850	g144880	13584884	13591103	cation/H+ exchanger 3
8	13602850	g144890	13601610	13605816	cation/H+ exchanger 3
8	13602850	g144900	13611522	13612165	histone H4 domain protein
8	13602850	g144910	13620046	13620579	hypothetical protein CARUB_v10000150mg
8	13602850	g144920	13622921	13625236	ATP synthase
8	13602850	g144930	13629284	13633074	dentin sialophosphoprotein-like protein
8	13602850	g144940	13633334	13636446	SANTA (SANT associated) protein
8	13602850	g144950	13637195	13642320	5-oxoprolinase (ATP-hydrolysing)
8	13602850	g144960	13644554	13647866	ELAV-like protein 4
8	13602850	g144970	13649439	13668458	ubiquitin system component CUE protein
8	13602850	g144980	13650904	13656087	Retrovirus-related Pol polyprotein from transposon TNT 1-94
8	13602850	g144990	13678981	13679529	putative polyadenylate-binding protein
8	13602850	g145000	13682800	13689991	DNA-BINDING TRANSCRIPTION FACTOR 2
19	4769399	g307480	4562881	4563707	G-type lectin S-receptor-like serine/threonine-protein kinase At4g27290
19	4769399	g307550	4667975	4668211	G-type lectin S-receptor-like serine/threonine-protein kinase At4g27290
19	4769399	g307570	4677707	4698678	G-type lectin S-receptor-like serine/threonine-protein kinase At4g27290
19	4769399	g307580	4695533	4696547	S-locus protein kinase
19	4769399	g307590	4723581	4724229	G-type lectin S-receptor-like serine/threonine-protein kinase At4g27290
19	4769399	g307600	4732332	4732826	hypothetical protein SELMODRAFT_168183
19	4769399	g307610	4733900	4739239	G-type lectin S-receptor-like serine/threonine-protein kinase
19	4769399	g307620	4734028	4735975	G-type lectin S-receptor-like serine/threonine-protein kinase
19	4769399	g307630	4742634	4755439	G-type lectin S-receptor-like serine/threonine-protein kinase
19	4769399	g307640	4758681	4761356	G-type lectin S-receptor-like serine/threonine-protein kinase At4g27290
19	4769399	g307650	4761909	4762151	S-locus lectin kinase family protein
19	4769399	g307660	4769924	4782891	probable NAD(P)H dehydrogenase (quinone) FQR1-like 1
19	4769399	g307670	4786293	4789260	basic helix-loop-helix (bHLH) DNA-binding superfamily protein
19	4769399	g307680	4802991	4817317	WD repeat-containing protein 25
19	4769399	g307690	4826988	4829386	probable indole-3-acetic acid-amido synthetase GH3.1
19	4769399	g307700	4848721	4851200	plastid developmental protein DAG
19	4769399	g307710	4856645	4857826	transmembrane protein, putative
19	4769399	g307720	4860305	4862804	Uncharacterized conserved protein (UCP012943)
